# Supplementary material for: Epigenetic response of imprinted domains during carcinogenesis
Source: Clin Epigenetics. 2017 Aug 25;9:90. doi: 10.1186/s13148-017-0393-8 (PMC5572065; doi:10.1186/s13148-017-0393-8)
Supplement: Supplementary file 2 — Mean percent methylation with 95% confidence intervals for each locus and sample. (XLSX 67 kb) [file 13148_2017_393_MOESM2_ESM.xlsx]

## Sheet: Sheet1
	Grb10-ICR	Peg3-ICR_Taq1	Peg3-ICR_Hph1	Peg10-ICR_Hph1	Peg10-ICR_Hha1	Nespas-ICR_Hph1	Nespas-ICR_Taq1	IG-ICR_Mlu1	Zac1-ICR_Taq1	Zac1-ICR_bstu1	Rasgrf1-ICR	Mest-ICR	Snrpn-ICR	Igf2r-ICR	H19-ICR	ECR18-ICR	Zim3-DMR	Zim2-DMR	Zim1-DMR	H19-ECR1	H19-ECR2	Igf2-DMR	Grb10-E154	Cobl-PRO	Apeg3-PRO	Grb10-PRO	H19-PRO	Ddc-PRO
Thymus-A	54.4 + 8.7	50.3 + 6.5	53.5 + 4.8	31.5 + 4.7	28.2 + 7.2	30.3 + 6.7	41.1 + 3.5	63.3 + 5.2	34.6 + 2.2	36.2 + 3.5	51.9 + 3.6	42.9+ 6.3	43.1 + 2.7	42.6 + 6.9	28.9 + 5.2	21.2 + 3.7	71 + 9.4	50.4 + 10.5	12.6 + 1.9	6.7+ 5.2	37.4+ 7.8	43.8+ 6.4	68.7 + 3.7	19.9 + 15.6	64.9 + 2.7	35.4 + 4.2	44.3 + 6.2	0 + 0
Thymus-B	48.6 + 11.3	63.7 + 6.8	66.9 + 10	47 + 3.8	41.3 + 10.9	29 + 9.6	42 + 6.5	70.2 + 11.2	34.3 + 1.9	36 + 9.6	66.7 + 2	65.7 + 5.5	43.8 + 6.3	45+ 9.4	22.8 + 3.4	39.6 + 11.9	69.8 + 3.9	61.6 + 17.6	16.3 + 1.6	6 + 3	33.8+ 4.6	48.5 + 7.4	70 + 5.2	19.7 + 16.8	70.7 + 5.4	36.2 + 3	41 + 2.5	0 + 0
Thymus-C	89.8 + 7.4	96.0 + 2.9	82 + 7.8	75.4 + 1.1	91.6 + 6.8	73.3 + 3.5	77.8 + 6.2	94 + 5.4	33.2 + 5.1	44.2 + 12.2	93.2 +1.4	83.5 + 2.2	91.1 + 2.1	49 + 10.6	37 + 2.8	77 + 5.7	94.7 + 4.1	59.5 + 12.4	28.4 + 2.9	9.9 + 6.3	36.8+ 15.2	47.8 + 5.1	87.7 + 1.8	94.1+ 4.8	70.4+ 2.4	36.6 + 3.5	42.4+ 4.7	0 + 0
Thymus-N	48.2 + 5.4	48.4 + 3.1	54.6 + 4.3	40.1 + 2.6	43.7 + 1.9	24.5 + 7.2	31.3 + 3.5	43.8 + 1.5	31.6 + 1.8	45.3 + 10.2	53 + 2.3	30.8 + 9.9	46.2 + 9.4	40 + 11.4	22 + 0.8	19.9 + 11.8	62.6 + 10.9	62.2 + 14.5	7.5 + 3.6	28.3 + 2.6	39.4 + 10	39.5+ 5.1	82.7 + 5.5	18.8 + 19.6	68.5 + 6.9	34.5 + 3.3	36.8 +2	0 + 0
Squamous-1	54.5 + 9.8	54.1 + 4.6	44.5 + 4.8	36.2 + 4	34.9 + 4.1	32.1 + 19.1	43.8 +21.3	55.2 + 9.5	67.8 + 14.7	44 + 6.3	53.7 + 3.4	62.2 + 15.6	47.9 + 18.4	45.8 + 21.7	33.5 + 4.9	31.4 + 18.3	81.3 + 7.2	50.8 + 26.4	3.7 + 1.4	49.3 + 4.4	6.3 + 2	48.3 + 2.5	49.1 + 31.4	0 + 0	78.6 + 11.7	22.6 + 2.4	22.0 + 1.5	0 + 0
Squamous-2	57.8 + 3.5	47.3 + 3.1	43.7 + 4.9	39.5 + 3	38.2 + 7	25.3 + 8.8	42 + 26	57.5 + 8	55 + 16.3	43.8 + 5.1	62.5 + 1.4	62.2 + 15.6	38.9 + 3.2	41.9 + 13.3	34 + 5.2	38.8 + 34.2	87.5 + 5.7	58.2 + 4.9	7.1 + 7.9	54.1 + 6.6	8.3 + 0.53	49 + 4	40.7 + 22	0 + 0	71.1+ 7.3	24.2 + 0.5	23 + 2.9	0 + 0
Squamous-3	65.5 + 2.2	51.4 + 1.8	44.3+ 4.7	42.3 + 5.8	42.1+ 4.2	30.4 + 16.8	52.4+ 22.8	67.7 + 8.4	53.9 + 20.6	43 + 4.3	60.2 + 2.7	63.9 + 21.6	50.2 + 4.6	47.5 + 17.6	37.4 + 3	32.3 + 11.8	85.6 + 4.3	56.2 + 8.8	5.1 + 5.1	50.1 + 8.5	9.3 + 2.7	33.7 + 4.3	56.9 + 13.5	0 + 0	79+ 1	26.1 + 1.9	25.4+ 6.2	0 + 0
Squamous-4	59.7 + 5.7	52.9 + 7.8	45.5 + 7	37.5 + 6	34.2 + 4.6	30.7 + 6.8	39.3 + 11.8	65.2 + 4.7	54.7 + 8.5	42.5 + 7.3	59.3 + 3.8	61.4 + 19.1	42.3 + 2.2	50.5 + 25	36 + 4	31.1 + 12.6	59.5 + 5.7	50.3 + 8.1	4.6 + 3.7	49.4 + 4.5	8.2 + 5	35.6 + 8.8	38.9 + 22.8	0 + 0	82.8 + 9	24 + 3.7	24.8 +2.4	0 + 0
Squamous-5	56.8 + 8.8	58.8 + 6.8	45.4 + 2.8	36.1 + 2.1	36.5 + 3.4	32.3 + 9.3	41.6 + 17.2	56.3 + 7.5	51 + 7	43.8+ 1.6	58.9 + 4.3	57.9 + 18.1	54.6 + 5.4	48.7 + 14.1	36.9 + 4.6	41+ 9.9	84.2 + 5.3	51.6 + 10.8	6.3 + 1	72.6 + 1.5	16+ 3.5	36.6 + 8.5	47.2 + 22.1	5.2 + .36	79.6 + 3.9	19.9 + 2	29.2 + 1.4	0 + 0
Squamous-6	54.4 + 8.8	54.7 + 4.6	49+ 5.8	42.3 + 2.5	32.3 + 2.2	33.8 + 10.3	41.9 + 13.9	67.9 + 5.5	50 + 4.8	38.2 + 2.1	62.7 + 4.1	60.2 + 15.8	51.1 + 1.4	34.1 + 10.7	34.8 + 3.6	35.3 + 19.4	66.9 + 4.8	47.2 + 16.1	3.9 + 1.3	59 + 2.7	7.7 + 5.9	39.5 + 10.2	57.5 + 18.2	0 + 0	87.5 + 2	23.2 + 4.3	24.3+ 4	0 + 0
Squamous-7	63.0 + 2.2	59.4 + 32.5	44.7 + 4.1	36.6 + 2.1	32.8 + 5	32 + 12.6	44 + 19.9	45.8 + 17.3	59 + 4.1	42.3 + 3.8	59.9 + 1.5	54.6 + 13.7	47.3 + 1.7	47 + 20.1	33.7 + 8.1	24.8 + 15	84.3 + 14.7	57.9 + 4	2.4 + 0.4	53.5 + 5.6	11.4 + 9.8	34.6 + 1.9	49 + 17.3	0 + 0	84.4+ 2	25.2 + 1.1	20.5+3.2	0 + 0
Squamous-N	59.7 + 1.4	52.4 + 7.6	47.5 + 5.6	35.4 + 3.3	38.5 + 16.2	33 + 16.7	43.7 + 11	53.3 + 12.5	53.9 + 6.6	38.2 + 5	49.7 + 11.7	60.6 + 11.2	47.2 + 7.5	46.4 + 2.5	38+ 8.1	22.2 + 13.9	65.7+ 1.3	56.1 + 5	3 + 1.6	50.2 + 8.2	11.7+ 4.7	44.5 + 4.2	61.2 + 13.4	0 + 0	75.6 + 35.5	22.3 + 2.5	26 + 6.2	0 + 0

## Sheet: Sheet2
Papilloma
Thymoma
	Igf2r	Zac1	H19	Grb10	Ig	Nespas	Peg10	Peg3	Mest	Snrpn	Rasgrf1
