# Supplementary material for: Epigenetic response of imprinted domains during carcinogenesis
Source: Clin Epigenetics. 2017 Aug 25;9:90. doi: 10.1186/s13148-017-0393-8 (PMC5572065; doi:10.1186/s13148-017-0393-8)
Supplement: Supplementary file 5 — Genomic locations analyzed. This table contains the bisulfite PCR primer sets used along with the restriction enzyme used for each PCR product. (XLSX 17 kb) [file 13148_2017_393_MOESM5_ESM.xlsx]

## Sheet: Sheet1
Imprinted genes
Gene	Primer Name	5'- Primer sequence -3'	Genomic position	PRR product length	Enzymes used for COBRA	Loci within imprinting domain
Nespas	mNespas_ICR_bis_F	GGGTGTGAGAGGTTTGGAGAGTTTATAAGA	Chr2: 174294993-174295604	F/R: 611 bp; c/R: 328 bp (use c/R for sequencing)	Taq1(2), Hph1(2), Mbo1	Nespas, Gnas
	mNespas_ICR_bis_R	CCAACTAAATCTCAACCACTAACCCACTCC
	mNespas_ICR_bis_c	GTTTATGGGGGTTTTTGATTTTTTTATTTT
Gnas	mGnas_DMR_bis_c	GAGTTTTTTGAATTTGAGTTTGATTA	Chr2: 174284913-174285242	328 bp	Taq1(1), Bstu1, Fok1(2)
	mGnas_DMR_bis_d	CTCTCAAACTCCTAAATAATAAACT
	mGnas_PRO_bis_a	TAAGAAGATGGAGAAGAAGTTGTTGGAGTA	Chr2: 174328782-174329063	281 bp	Bbs1(1)
	mGnas_PRO_bis_b	CATCATCTTCTTCATCAATATCACTATCCCA
Peg10	mPeg10_ICR_bis_a	GTAAAGTGATTGGTTTTGTATTTTTAAGTG	Chr6: 4747895-4748446	551 bp (sequencing did not work)	Hha1(2), Hph1(1)	Sgce, Asb4, Dlx5, Calcr, Peg10, Ppp1r9a, Pon2, Pon3, Tfpi2, Casd1
	mPeg10_ICR_bis_b	TTAATTACTCTCCTACAACTTTCCAAATT
Peg3	mPeg3_ICR_bis_15.2	TAGGTAGTTAATTAGGATAAGTTTGTGTAG	Chr7: 6729538-6729883	345 bp	Taq1(1), Hph1(1)	Peg3, Zim1, Usp29, Zim3, Zfp264, Zim2
	mPeg3_ICR_bis_16.1	CCTATTACAAAACCACCACAATAAACATCA
	mPeg3_PRO_bis_11	AGAGGGTGTATGTTGTAGAGTAGTTAGGTG	Chr7: 6730213-6730667	454 bp	Hpa1(1)
	mPeg3_PRO_bis_12	CATCCCTTCACACCCACATCCCATCC
	mPeg3_ECR18_bis_a	GGGGTTTTTTAGAATTTGTTTTATGGAGGT	Chr7: 6913709-6914130	421 bp	Taq1(3)
	mPeg3_ECR18_bis_b	CTCTATCTCTTTAAATATATCCAAAACTATC
Snrpn	mSnrpn_ICR_bis_1	TATGTAATATGATATAGTTTAGAAATTAG	Chr7: 60004987-60005420	420 bp	Bstu1(2), Hha1(1)	Snrpn, Mkrn3, Mkrn3os, Ipw, Ube3a, Ndn, Snurf, Magel2, Snord116, Snord64, Snord115, Peg12, Atp10a
	mSnrpn_ICR_bis_4	AATAAACCCAAATCTAAAATATTTTAATC
	mSnrpn_ICR_bis_IF	AATTTGTGTGATGTTTGTAATTATTTGG
H19	mH19_ICR_bis_BF3	ATAGATGGTGATAGGGGAGAAAATTTA	Chr7: 142581719-142582121	307 bp	Cla1(1)	Ins2, H19, Igf2, Ascl2, Cdkn1c, Phlda2, Kcnq1, Igf2os, Cd81, Tssc4, Osbpl5, AF313042, Nap1l4, Th, Tspan32,Slc22a18, Tnfrsf23, Dhcr7, Kcnq1ot1
	mH19_ICR_bis_BR3	AAATTCTACAAAAAAACCATACCCTATTCTT
	mH19_ECR1_bi_a	TTAGGTTTGAGGTGGTAGTTTTTAG	Chr7: 142,611,866-142,612,222	356 bp	Taq1(1)
	mH19_ECR1_bis_b	TAAACTTTCCCAAAAAAACTAAACC
	mH19_ECR2_bis_a	GGGGATTTTTTTTTTGTATTTATAGTTG	Chr7: 142,571,477-142,571,823	346 BP	BSTU1(2)
	mH19_ECR2_bis_b	ACTAAAAAAAAACCTACTCTCCCTCAAACTC
Igf2	mIgf2_DMR1_bis_a	GTTATATTTTGATTAAATAAGGTTAGGTGAAGG	Chr7: 142665283-142665695	413 bp	Hinf1(2)
	mIgf2_DMR1_bis_b	CACCTCTAATCCTTATAAAACCAAATTAAACTAC
Grb10	mGrb10_PRO_bis_a	GGAGAGGTAATTAGTAAAGGTAGAGAG	Chr11:12036436-12036697	262 bp	HpyCHIV(1)	Ddc, Grb10, Cobl, Zrsr1, Commd1
	mGrb10_PRO_bis_b	ATACCAACACTCCCAAATCCCAAAC
	mGrb10_ICR_bis_c	GTTGTTTATTATTTGGTTGAGAGTAGA	Chr11:12025419-12025726	307 bp	Hha1(1), Hph1(1)
	mGrb10_ICR_bis_d	TAATCCAAATAATAAACAACTCCTAC
	mGrb10_E154_bis_F	TTAGAGTTGTTTGGGATAAAGGAGAGTA	chr11:11,856,745-11,857,746	304 bp	Taq1(2)
	mGrb10_E154_bis_R	TCTAAAACCCAATAACAATAACCTAACCAC
Cob1	mCobl_pro_bis_F1	GGTGGGTATYGAGTTATTTGTTTAGT	chr11:12364538-12365200	335 bp	Bstu1(1), Taq1(2)
	mCobl_pro_bis_R1	AATATCCACACTCCAACCTCACTACT
Ddc	mDdc_pro_bis_F1	ATGTTATTTTGTTGYGTATGGTTTTGTGA	chr11:11797984-11798367	381 bp	Taq1(1), HpyCHIV(2)
	mDdc_pro_bis_R1	TAGGTTTATTTTGTTGTYGGGATTGTTTAG
Zac1/Plagl1	mZac1_ICR_bis_a	GAGTTTTTTGAATTTGAGTTTGATTA	Chr10:13090541-13090791	250 bp	Taq1(1), Bstu1(1), HpyCHIV(1)	Zac1/Plagl1
	mZac1_ICR_bis_b	ATCCCAACCCAAACTAAATAACAAATC
Ig	mIg_ICR_bis_C.1	AAGTTTATGGTTTATTGTATATAATGTTGT	Chr12:109528222-109528567	345 bp	Bstu1(1), Mlu1(2), Mbo1(2), HpyCHIV(1)	Dlk1, Ig,Meg3/Gtl2, Rtl1, AF357428, AF357341, Dio3, Mir376b, Mir154, Mir337, Mir433, Mir411, Mir127, Mir380,Mir370, Mir136, AF357426, Mir134, Mir410, AF357425, Mir434, Mir431, Rian, Begain
	mIg_ICR_bis_D.1	CATCCCCTATACTCAAAACATTCTCCATTA
Dlk1	mDlk1_DMR_bis_c	TGTGTTTTGGTTTGAGAGATTAAGTAAGAG	Chr12:109459472-109459897	425 bp	Mbo1(1), Hpy991, Fok1(1)
	mDlk1_DMR_bis_d	CTCACCTAAATATACTAAAAACAAATACC
	mDlk1_PRO_bis_F	GTGTTTTAGGGATAGGTAGTAAGGTTTGTT	Chr12: 109452874-109453320	446 BP	Hpy1881, Hha1(1)
	mDlk1_PRO_bis_R	ACCACACTCTTTAACTAAACCAATACCTAC
Gtl2	mGtl2_DMR_bis_a	ATTATGTTTAATTGGATTTATTAATGGTG	Chr12: 109542677-109543088	411 bp	Bstu1(2), Hph1(1)
	mGtl2_DMR_bis_b	CTAATCTAACAAACCAAAAACCATTTACAC
Igf2r	mIgf2r_ICR_bis_a	TATTTTGGGGAATTGAGGTAAGTTAGGGTT	Chr17:12741407-12741688	281 bp	Mlu1(1)	Slc22a3, Slc22a2, Airn, Igf2r, Pde10a
	mIgf2r_ICR_bis_b	ATTTTCTTATAACCCAAAAATCTTCACCCT
Rassgrf1	mRassfrf1_ICR_bis_FK	GGAATTTTGGGGATTTTTTAGAGAGTTTATAAAGT	Chr9: 89,879,621-89,880,021	400 bp	Bstu1(1)	Rasgrf1, Mir184
	mRassfrf1_ICR_bis_RK	CAAAAACAACAATAATAACAAAAACAAAAACAATAT
Mest	mPeg1/Mest_bis_OF	GATTTGGGATATAAAAGGTTAATGAG	Chr6: 30,736,677-30,737,367	690 bp	Mbo1, Taq1(1)	Copg2, Copg2os2, Nap1l5, Klf14, Mest, Copg2os1, Mir335
	mPeg1/Mest_bis_OR	TCATTAAAAACACAAACCTCCTTTAC
N/A	N/A	N/A	N/A	N/A	N/A	Gatm, Sfmbt2
N/A	N/A	N/A	N/A	N/A	N/A	Nnat, Blcap
Genotyping
Kras	Kras F1	GTCTTTCCCCAGCACAGTGC
	Kras Fcass	AGCTAGCCACCATGGCTTGAGTAAGTCTGCA
	Kras R1	CTCTTGCCTACGCCAC CAGCTC
MMTV-Cre	MMTV-Cre F	CTGATCT GAGCTCTGAGTG
	MMTV-Cre R	CATCACTCGTTGCATCGACC
