# Supplementary material for: Epigenetic response of imprinted domains during carcinogenesis
Source: Clin Epigenetics. 2017 Aug 25;9:90. doi: 10.1186/s13148-017-0393-8 (PMC5572065; doi:10.1186/s13148-017-0393-8)
Supplement: Supplementary file 6 — This table contains the quantified COBRA data and statistical analyses for each locus analyzed. (XLSX 300 kb) [file 13148_2017_393_MOESM6_ESM.xlsx]

## Sheet: Grb10
Thymus panel													Papilloma panel
	Trial 1		Trial 2		Trial 3		Statistics							Trial 1		Trial 2		Trial 3		Statistics
sample	Results	% methylation	Results	% methylation	Results	% methylation	average	STDEV	95% CI	P value			sample	Results	% methylation	Results	% methylation	Results	% methylation	average	STDEV	95% CI
A (3)	4374.12	62.8294	11007.8	47.8731	11418.5	52.5043	54.4023	7.65663	8.6643	0.30236			1	11032.2	64.5343	13871.6	49.3472	15604.3	49.6274	54.503	8.68854	9.83201
	7393.56		10109.5		12622.6									20074.5		13514		15373.5
B (4)	5067.71	59.9788	11114.1	41.0095	11938.3	44.8914	48.6265	10.0211	11.3399	0.9562			2	11488.7	61.282	15821.7	55.3567	6934.95	56.8193	57.8193	3.08661	3.49282	1	54.503	9.83201
	7594.85		7726.37		9724.92									18184.1		19618.6		9125.36					2	57.8193	3.49282
C (2)	587.92	97.2488	2469.74	86.7271	2792.69	85.3295	89.7685	6.51574	7.37326	0.00087			3 (6)	5580.18	67.3226	10324.8	65.8608	7868.76	63.4342	65.5392	1.964	2.22248	3	65.5392	2.22248
	20781.6		16137.6		16243.4									11496.4		19918.5		13650.7					4	59.7225	5.67502
N	17264.6	48.6675	12007.9	43.3193	3873.47	52.7708	48.2525	4.73938	5.36312				4 (10)	16721	62.9153	10044.4	62.3101	7250.18	53.9423	59.7225	5.01501	5.67502	5	56.8299	10.1018
	16368.3		9177.27		4327.95									28367.7		16605.6		8491.32					6	56.8633	5.91635
													5 (11)	11826.9	64.432	11837.1	59.0577	15127.8	47.0001	56.8299	8.92695	10.1018	7	62.9963	2.19224
														21424.6		17074.6		13415.2					N	59.6687	1.35371
	Analysis of Variance (One-Way)												6 (16)	17584.9	61.6045	13704.9	57.7294	7261.83	51.2561	56.8633	5.22828	5.91635
	Summary						A	54.4023	8.6643					28214.4		18716.9		7636.1
							B	48.6265	11.3399				7 (19)	12573.3	60.7883	8694.12	63.7896	3002.15	64.4111	62.9963	1.93728	2.19224
	Groups	Sample size	Sum	Mean	Variance		C	89.7685	7.37326					19491.9		15315.9		5433.49
							N	48.2525	5.36312				n	23561.7	58.5205	16243.4	59.5776	3684.57	60.9079	59.6687	1.19627	1.35371
	3	3	163.207	54.4023	58.6241									33241.5		23940.8		5740.78
	4	3	145.88	48.6265	100.422										1	2	3	4	5	6	7	n
															64.5343	61.282	67.3226	62.9153	64.432	61.6045	60.7883	58.5205
	2	3	269.305	89.7685	42.4549										49.3472	55.3567	65.8608	62.3101	59.0577	57.7294	63.7896	59.5776
															49.6274	56.8193	63.4342	53.9423	47.0001	51.2561	64.4111	60.9079
	n	3	144.758	48.2525	22.4617
	ANOVA
	Source of Variation	SS	df	MS	F	p-level	F crit							Analysis of Variance (One-Way)
														Summary
	Between Groups	3553.74	3	1184.58	21.1567	0.00037	4.06618
														Groups	Sample size	Sum	Mean	Variance
	Within Groups	447.926	8	55.9908
	Total	4001.66	11											1	3	163.509	54.503	75.4907
														2	3	173.458	57.8193	9.52714
	Compare Means
														6	3	196.618	65.5392	3.8573
	Descriptive Statistics
														10	3	179.168	59.7225	25.1503
	VAR	Sample size	Mean	Standard Deviation	Variance
														11	3	170.49	56.8299	79.6904
	n	3	48.2525	4.73938	22.4617
														16	3	170.59	56.8633	27.3349
	3	3	54.4023	7.65664	58.6241
	t-test assuming equal variances (homoscedastic)													19	3	188.989	62.9963	3.75305
	Degrees of Freedom	4												n	3	179.006	59.6687	1.43107
														ANOVA
	Hypothesized Mean Difference	0
														Source of Variation	SS	df	MS	F	p-level	F crit
	Pooled Variance	40.5429
														Between Groups	270.363	7	38.6232	1.36578	0.28477	2.6572
	Test Statistics	1.18289
														Within Groups	452.47	16	28.2794
	Two-tailed distribution
														Total	722.833	23
	p-level	0.30236	Critical Value (5%)	2.77645
	Compare Means
	Descriptive Statistics
	VAR	Sample size	Mean	Standard Deviation	Variance
	n	3	48.2525	4.73938	22.4617
	4	3	48.6265	10.0211	100.422
	t-test assuming equal variances (homoscedastic)
	Degrees of Freedom	4
	Hypothesized Mean Difference	0
	Pooled Variance	61.4421
	Test Statistics	0.05844
	Two-tailed distribution
	p-level	0.9562	Critical Value (5%)	2.77645
	Compare Means
	Descriptive Statistics
	VAR	Sample size	Mean	Standard Deviation	Variance
	n	3	48.2525	4.73938	22.4617
	2	3	89.7685	6.51574	42.4549
	t-test assuming equal variances (homoscedastic)
	Degrees of Freedom	4
	Hypothesized Mean Difference	0
	Pooled Variance	32.4583
	Test Statistics	8.92478
	Two-tailed distribution
	p-level	0.00087	Critical Value (5%)	2.77645

## Sheet: Peg3
Thymus panel - taqI												Thmus panel HphI												squamous panel hph										squamous panel taq1
	Trial 1		Trial 2		Trial 3		Statistics					Trial 1		Trial 2		Trial 3		Statistics						Trial 1		Trial 2		Trial 3		Statistics					Trial 1		Trial 2		Trial 3		Statistics
sample	Results	% methylation	Results	% methylation	Results	% methylation	average	STDEV	95% CI	P value		Results	% methylation	Results	% methylation	Results	% methylation	average	STDEV	95% CI	P value			Results	% methylation	Results	% methylation	Results	% methylation	average	STDEV	95% CI			Results	% methylation	Results	% methylation	Results	% methylation	average	STDEV	95% CI
A	2764.38	55.8531	4374.86	50.627	10791	44.319	50.2664	5.77553	6.53563	0.63296		3751.28	49.9318	10812	52.4389	9298	58.1341	53.5016	4.20314	4.7563	0.763858		1	5305.45	40.4711	7672.88	43.9153	2031.31	48.9745	44.4536	4.27715	4.84005		1	9981.15	57.6129	6733.86	49.6561	8574.15	55.0552	54.108	4.06205	4.59664
	3497.4		3493.33		4937.1							3761.52		9806.32		6696.05								7803.76		9799.12		2116.38							9700.68		1364.6		2973.43
B	1988.48	69.6821	3728.5	63.6384	5819.93	57.7302	63.6836	5.97611	6.76261	0.0157		6141.81	70.0263	12806.9	56.9515	10289.2	73.6943	66.8907	8.80082	9.95906	0.0898703		2	6356.52	41.1838	9295.05	48.6682	6647.62	41.1257	43.6592	4.33797	4.90888			3865.76		5277.27		7529.49
	5548.52		6525.45		6795.76							2628.91		9680.44		3672.81								9077.98		9803.77		9516.52						2	10915	50.4441	10574.3	45.4782	11678.5	45.9693	47.2972	2.73636	3.09648
C	123.021	98.3947	409.92	96.3348	970.234	93.2571	95.9955	2.58554	2.92582	3e-05		7530.18	89.3733	15091.6	75.6015	12946	81.1045	82.0265	6.93202	7.84432	0.00385057		6	7049.91	45.2007	8213.33	48.0246	6232.38	39.791	44.3388	4.18394	4.73457			7894.57		2369.84		5298.72
	7540.45		10774.2		11533.8							895.355		4870.42		3016.1								8546.98		8889		9430.4							3216.1		6450.46		4637.35
N	8421.69	46.3165	1919.33	51.4958	29520.8	47.265	48.3591	2.75755	3.12046			10397.5	52.2708	12836.9	52.4365	9898.32	58.9593	54.5555	3.81467	4.3167			10	8153.1	43.1879	10955.1	52.5139	7763.67	40.7845	45.4954	6.19581	7.01122		6	2612.72	51.77	9967.74	49.6119	11039.9	52.8122	51.398	1.63224	1.84705
	7265.98		1633.79		26458.7							9494.12		11643.9		6890.07								10725.1		9906.24		11272.2							1989.01		2548.38		7068.91
																							11	8100.28	44.8543	9330.15	48.0256	3998.89	43.21	45.3633	2.44783	2.76999			815.477		7265.82		5286.88
Analysis of Variance (One-Way)												Analysis of Variance (One-Way)												9958.81		10097.3		5255.67						10	10645.5	56.2678	10296.1	44.899	9067.45	57.4394	52.8687	6.92677	7.83838
						A	50.2664																16	8645.4	43.6883	10794	49.3972	6620.38	53.8373	48.9743	5.0877	5.75727			4833.74		2598.43		5697.38
						B	63.6836											53.5016	4.7563					11143.4		11057.4		5676.62							8863.17		5791.34		6539.95
						C	95.9955											66.8907	9.95906				19	8682.81	43.0275	10975.5	48.9658	4159.98	42.1693	44.7208	3.70121	4.18831		11	10581.7	51.8284	10471.3	62.2888	7663.03	62.4157	58.8443	6.07629	6.87597
Summary						N	48.3591					Summary						82.0265	7.84432					11496.9		11439.1		5704.98							8149.33		7544.38		4843.48
																		54.5555	4.3167				N	8971.76	42.3166	12123.8	52.1425	6687.69	48.1719	47.5437	4.94301	5.59354			3235.64		9751.36		7882.42
Groups	Sample size	Sum	Mean	Variance								Groups	Sample size	Sum	Mean	Variance								12229.8		11127.4		7195.28						16	11554.9	49.9723	10655.8	57.3307	8705.15	56.8156	54.7062	4.1078	4.64841
																																			10546.2		6654.55		4909.2
3	3	150.799	50.2664	33.3568								3	3	160.505	53.5016	17.6664																			995.891		7662.7		6543.76
																									1	2	6	10	11	16	19	n		19	7553.96	31.4857	11148.5	58.0539	1575.7	88.8705	59.47	28.7186	32.4982
4	3	191.051	63.6836	35.7139								4	3	200.672	66.8907	77.4544									40.4711	41.1838	45.2007	43.1879	44.8543	43.6883	43.0275	42.3166			3129.67		7623.74		518.213
																									43.9153	48.6682	48.0246	52.5139	48.0256	49.3972	48.9658	52.1425			341.749		7805.99		12064
2	3	287.987	95.9955	6.68503								2	3	246.079	82.0265	48.053									48.9745	41.1257	39.791	40.7845	43.21	53.8373	42.1693	48.1719		N	2545.65	56.6604	10995.1	55.8978	14541.6	44.6255	52.3946	6.73899	7.62589
																																			2052.48		6092.62		8434.62
N	3	145.077	48.3591	7.60409								N	3	163.667	54.5555	14.5517								Analysis of Variance (One-Way)											1275.6		7843.24		3284.3
																														44.4536	4.84005
																														43.6592	4.90888					1	2	6	10	11	16	19	n
ANOVA												ANOVA												Summary						44.3388	4.73457					57.6129	50.4441	51.77	56.2678	51.8284	49.9723	31.4857	56.6604
																														45.4954	7.01122					49.6561	45.4782	49.6119	44.899	62.2888	57.3307	58.0539	55.8978
Source of Variation	SS	df	MS	F	p-level	F crit						Source of Variation	SS	df	MS	F	p-level	F crit						Groups	Sample size	Sum	Mean	Variance		45.3633	2.76999					55.0552	45.9693	52.8122	57.4394	62.4157	56.8156	88.8705	44.6255
																														48.9743	5.75727
Between Groups	4367.21	3	1455.74	69.8531	4.43265e-06	4.06618						Between Groups	1597.46	3	532.486	13.5041	0.0017	4.06618						1	3	133.361	44.4536	18.294		44.7208	4.18831
																														47.5437	5.59354				Analysis of Variance (One-Way)
Within Groups	166.72	8	20.84									Within Groups	315.451	8	39.4314									2	3	130.978	43.6593	18.818
																																								1	54.108	4.59664
																								6	3	133.016	44.3388	17.5053												2	47.2972	3.09648
																																			Summary					3	51.398	1.84705
Total	4533.93	11										Total	1912.91	11										10	3	136.486	45.4954	38.3881												4	52.8687	7.83838
																																			Groups	Sample size	Sum	Mean	Variance	5	58.8443	6.87597
																								11	3	136.09	45.3633	5.99189												6	54.7062	4.64841
Compare Means												Compare Means																							1	3	162.324	54.108	16.5003	7	59.47	32.4982
																								16	3	146.923	48.9743	25.8847												N	52.3946	7.62589
Descriptive Statistics												Descriptive Statistics																							2	3	141.892	47.2972	7.48767
																								19	3	134.163	44.7208	13.6989
VAR	Sample size	Mean	Standard Deviation	Variance								VAR	Sample size	Mean	Standard Deviation	Variance																			6	3	154.194	51.398	2.6642
																								n	3	142.631	47.5437	24.4333
3	3	50.2664	5.77553	33.3568								3	3	53.5016	4.20314	17.6664																			10	3	158.606	52.8687	47.9802
N	3	48.3591	2.75755	7.60409								N	3	54.5555	3.81467	14.5517																			11	3	176.533	58.8443	36.9213
																								ANOVA
																																			16	3	164.119	54.7062	16.874
																								Source of Variation	SS	df	MS	F	p-level	F crit
t-test assuming equal variances (homoscedastic)												t-test assuming equal variances (homoscedastic)																							19	3	178.41	59.47	824.758
																								Between Groups	68.0012	7	9.71445	0.47674	0.83756	2.6572
Degrees of Freedom	4											Degrees of Freedom	4																						n	3	157.184	52.3946	45.414
																								Within Groups	326.028	16	20.3768
Hypothesized Mean Difference	0											Hypothesized Mean Difference	0
Pooled Variance	20.4804											Pooled Variance	16.109																						ANOVA
																								Total	394.03	23
Test Statistics	0.51617											Test Statistics	0.3216																						Source of Variation	SS	df	MS	F	p-level	F crit
																																			Between Groups	328.05	7	46.8643	0.37544	0.90345	2.6572
Two-tailed distribution												Two-tailed distribution																							Within Groups	1997.2	16	124.825
p-level	0.63296	Critical Value (5%)	2.77645									p-level	0.76386	Critical Value (5%)	2.77645
																																			Total	2325.25	23
One-tailed distribution												One-tailed distribution
p-level	0.31648	Critical Value (5%)	2.13185									p-level	0.38193	Critical Value (5%)	2.13185
G-criterion												G-criterion
Test Statistics	0.22823	Critical Value (5%)	0.974									Test Statistics	0.14155	Critical Value (5%)	0.974
p-level	0.11256											p-level	0.11984
Pagurova criterion												Pagurova criterion
Ratio of variances parameter	0.81436											Ratio of variances parameter	0.54834
Test Statistics	0.51617	Critical Value (5%)	0.06946									Test Statistics	0.3216	Critical Value (5%)	0.06681
p-level	0.35032											p-level	0.23582
Compare Means												Compare Means
Descriptive Statistics												Descriptive Statistics
VAR	Sample size	Mean	Standard Deviation	Variance								VAR	Sample size	Mean	Standard Deviation	Variance
4	3	63.6836	5.97611	35.7139								4	3	66.8907	8.80082	77.4544
N	3	48.3591	2.75755	7.60409								N	3	54.5555	3.81467	14.5517
t-test assuming equal variances (homoscedastic)												t-test assuming equal variances (homoscedastic)
Degrees of Freedom	4											Degrees of Freedom	4
Hypothesized Mean Difference	0											Hypothesized Mean Difference	0
Pooled Variance	21.659											Pooled Variance	46.0031
Test Statistics	4.03284											Test Statistics	2.2274
Two-tailed distribution												Two-tailed distribution
p-level	0.0157	Critical Value (5%)	2.77645									p-level	0.08987	Critical Value (5%)	2.77645
One-tailed distribution												One-tailed distribution
p-level	0.00785	Critical Value (5%)	2.13185									p-level	0.04494	Critical Value (5%)	2.13185
G-criterion												G-criterion
Test Statistics	1.78906	Critical Value (5%)	0.974									Test Statistics	1.05288	Critical Value (5%)	0.974
p-level	0.00181											p-level	0.04338
Pagurova criterion												Pagurova criterion
Ratio of variances parameter	0.82446											Ratio of variances parameter	0.84184
Test Statistics	4.03284	Critical Value (5%)	0.06958									Test Statistics	2.2274	Critical Value (5%)	0.06978
p-level	0.95457											p-level	0.85796
Compare Means												Compare Means
Descriptive Statistics												Descriptive Statistics
VAR	Sample size	Mean	Standard Deviation	Variance								VAR	Sample size	Mean	Standard Deviation	Variance
2	3	95.9955	2.58554	6.68503								2	3	82.0265	6.93202	48.053
N	3	48.3591	2.75755	7.60409								N	3	54.5555	3.81467	14.5517
t-test assuming equal variances (homoscedastic)												t-test assuming equal variances (homoscedastic)
Degrees of Freedom	4											Degrees of Freedom	4
Hypothesized Mean Difference	0											Hypothesized Mean Difference	0
Pooled Variance	7.14456											Pooled Variance	31.3023
Test Statistics	21.8271											Test Statistics	6.01355
Two-tailed distribution												Two-tailed distribution
p-level	3e-05	Critical Value (5%)	2.77645									p-level	0.00385	Critical Value (5%)	2.77645
One-tailed distribution												One-tailed distribution
p-level	1e-05	Critical Value (5%)	2.13185									p-level	0.00193	Critical Value (5%)	2.13185
G-criterion												G-criterion
Test Statistics	9.23465	Critical Value (5%)	0.974									Test Statistics	2.6853	Critical Value (5%)	0.974
p-level	0											p-level	0.00132
Pagurova criterion												Pagurova criterion
Ratio of variances parameter	0.46784											Ratio of variances parameter	0.76756
Test Statistics	21.8271	Critical Value (5%)	0.06677									Test Statistics	6.01355	Critical Value (5%)	0.06887
p-level	0.99997											p-level	0.984

## Sheet: Peg10
	Hha1																	Hph1
	T1		T2		T3													T1		T2		T3
Sample	Results (B/C)	% methyalation	Results (B/C)	% methyalation	Results (B/C)	% methyalation	average	stdev	95% ci	pvalue							Sample	Results (B/C)	% methyalation	Results (B/C)	% methyalation	Results (B/C)	% methyalation	average	stdev	95% ci	p value
3	6172.89	34.9627	9669.69	27.1539	11249.3	22.3766	28.1644	6.35359	7.18976	0.02175			28.1644	7.18976			3	3778.57	33.2492	5778.32	34.4852	2845.52	26.776	31.5035	4.14046	4.68538	0.18063
	2363.6		2448.55		2188.79								41.3071	10.8837				7585.83		10977.6		7781.59
	954.82		1155.89		1054.06								91.6384	6.75928			4	3247.57	46.0866	6980.27	50.7077	3194.1	44.0947	46.963	3.39249	3.83897	0.17449
4	1934.58	52.4066	8270.03	36.0801	7121.33	35.4345	41.3071	9.61789	10.8837	0.03773			43.6614	1.9542				3799.1		6785.44		4049.64
	1473.36		3342.91		2682.69												2	4847.81	74.9819	9532.17	76.5035	6309.59	74.6627	75.3827	0.983658	1.11311	0.00368
	656.87		1325.18		1225.6													1617.5		2927.62		2141.2
2	76.728	98.4373	1204.13	87.234	930.648	89.244	91.6384	5.97317	6.75928	0.00185							N	6986.3	41.4624	4230	41.4077	3017.4	37.4086	40.0929	2.32486	2.63082
	3811.55		5346.59		4937.93													9863.42		5985.49		5048.66
	1021.82		2881.62		2783.79
N	5468.48	42.9648	1857.18	42.3915	2557.26	45.6278	43.6614	1.72692	1.9542
	2671.77		261.728		61.95
	1447.65		1104.89		2084.03		34.9627	52.4066	98.4373	42.9648									33.2492	46.0866	74.9819	41.4624
							27.1539	36.0801	87.234	42.3915									34.4852	50.7077	76.5035	41.4077
							22.3766	35.4345	89.244	45.6278									26.776	44.0947	74.6627	37.4086
																		Compare Means						Compare Means						Compare Means
Compare Means						Compare Means						Compare Means
																		Descriptive Statistics						Descriptive Statistics						Descriptive Statistics
Descriptive Statistics						Descriptive Statistics						Descriptive Statistics
																		VAR	Sample size	Mean	Standard Deviation	Variance		VAR	Sample size	Mean	Standard Deviation	Variance		VAR	Sample size	Mean	Standard Deviation	Variance
VAR	Sample size	Mean	Standard Deviation	Variance		VAR	Sample size	Mean	Standard Deviation	Variance		VAR	Sample size	Mean	Standard Deviation	Variance
																		41.4624	2	39.4081	2.82783	7.99663		41.4624	2	39.4081	2.82783	7.99663		41.4624	2	39.4081	2.82783	7.99663
42.9648	2	44.0097	2.28838	5.23669		42.9648	2	44.0097	2.28838	5.23669		42.9648	2	44.0097	2.28838	5.23669
																		74.9819	2	75.5831	1.30163	1.69424		33.2492	2	30.6306	5.45121	29.7157		46.0866	2	47.4012	4.6761	21.8659
98.4373	2	88.239	1.4213	2.0201		34.9627	2	24.7653	3.378	11.4109		52.4066	2	35.7573	0.45655	0.20843
																		t-test assuming equal variances (homoscedastic)						t-test assuming equal variances (homoscedastic)						t-test assuming equal variances (homoscedastic)
t-test assuming equal variances (homoscedastic)						t-test assuming equal variances (homoscedastic)						t-test assuming equal variances (homoscedastic)
																		Degrees of Freedom	2					Degrees of Freedom	2					Degrees of Freedom	2
Degrees of Freedom	2					Degrees of Freedom	2					Degrees of Freedom	2
																		Hypothesized Mean Difference	0					Hypothesized Mean Difference	0					Hypothesized Mean Difference	0
Hypothesized Mean Difference	0					Hypothesized Mean Difference	0					Hypothesized Mean Difference	0
																		Pooled Variance	4.84543					Pooled Variance	18.8562					Pooled Variance	14.9313
Pooled Variance	3.6284					Pooled Variance	8.3238					Pooled Variance	2.72256
																		Test Statistics	16.4339					Test Statistics	2.02137					Test Statistics	2.06853
Test Statistics	23.2195					Test Statistics	6.67027					Test Statistics	5.00135
																		Two-tailed distribution						Two-tailed distribution						Two-tailed distribution
Two-tailed distribution						Two-tailed distribution						Two-tailed distribution
																		p-level	0.00368	Critical Value (5%)	4.30265			p-level	0.18063	Critical Value (5%)	4.30265			p-level	0.17449	Critical Value (5%)	4.30265
p-level	0.00185	Critical Value (5%)	4.30265			p-level	0.02175	Critical Value (5%)	4.30265			p-level	0.03773	Critical Value (5%)	4.30265
																		One-tailed distribution						One-tailed distribution						One-tailed distribution
One-tailed distribution						One-tailed distribution						One-tailed distribution
																		p-level	0.00184	Critical Value (5%)	2.91999			p-level	0.09031	Critical Value (5%)	2.91999			p-level	0.08724	Critical Value (5%)	2.91999
p-level	0.00092	Critical Value (5%)	2.91999			p-level	0.01087	Critical Value (5%)	2.91999			p-level	0.01887	Critical Value (5%)	2.91999
																		G-criterion						G-criterion						G-criterion
G-criterion						G-criterion						G-criterion
																		Test Statistics	12.3888	Critical Value (5%)	2.322			Test Statistics	1.49936	Critical Value (5%)	2.322			Test Statistics	1.50639	Critical Value (5%)	2.322
Test Statistics	16.8612	Critical Value (5%)	2.322			Test Statistics	4.803	Critical Value (5%)	2.322			Test Statistics	4.25168	Critical Value (5%)	2.322
																		p-level	0.00137					p-level	0.06861					p-level	0.06845
p-level	0.00106					p-level	0.01417					p-level	0.01851
																		Pagurova criterion						Pagurova criterion						Pagurova criterion
Pagurova criterion						Pagurova criterion						Pagurova criterion
																		Ratio of variances parameter	0.82517					Ratio of variances parameter	0.21204					Ratio of variances parameter	0.26778
Ratio of variances parameter	0.72163					Ratio of variances parameter	0.31456					Ratio of variances parameter	0.96172
																		Test Statistics	16.4339	Critical Value (5%)	0.07911			Test Statistics	2.02137	Critical Value (5%)	0.07809			Test Statistics	2.06853	Critical Value (5%)	0.07623
Test Statistics	23.2195	Critical Value (5%)	0.07585			Test Statistics	6.67027	Critical Value (5%)	0.07457			Test Statistics	5.00135	Critical Value (5%)	0.07967
																		p-level	0.95992					p-level	0.71347					p-level	0.7393
p-level	0.98034					p-level	0.93571					p-level	0.86721
																		squamous panel hph
squamous panel hha1
sample	raw data	% methylation	raw data	%methylation	raw data	%methylation	average	stdeva	95%ci									sample	Raw data	%methylation	raw data	%methylation	raw data	%methylation	average	stdeva	95%ci
1	9433.64	35.5976	1811.09	38.1036	6539.6	30.9408	34.8807	3.63482	4.11318									1	2024.5	40.0773	4233.28	33.2209	6164.02	35.4409	36.2464	3.49846	3.95888
	3880.82		821.82		2182.18														3026.98		8509.54		11228.4
	1333.51		293.092		747.77						34.9	4.1						2	3066.1	42.5794	6325	37.9481	9763.87	37.9751	39.5009	2.6661	3.01698
2	10049.5	31.1545	2126.51	40.3586	5468.48	42.9648	38.1593	6.2047	7.02128		39.2	7							4134.81		10342.5		15947.4
	3043.53		980.113		2671.77						42.1	4.1						6	3446.3	48.0399	5453.05	38.4435	7977.75	40.3049	42.2628	5.089	5.75874
	1504.16		458.87		1447.65						34.2	4.6							3727.52		8731.54		11815.8
6	8537.28	38.442	1697.38	42.1723	5590.84	45.7837	42.1327	3.67102	4.15415		36.5	3.4						10	3083.86	43.6784	7047.88	33.9587	10842	34.9949	37.544	5.33774	6.04022
	3791.41		767.406		3578.91						32.3	2.2							3976.52		13706.4		20139.7
	1539.99		470.456		1142.36						32.8	5						11	4687.71	38.2153	6668.76	34.7626	9362	35.4524	36.1434	1.82711	2.06757
10	7776.57	38.753	1934.75	32.8668	829.406	30.9637	34.1945	4.06085	4.59528		38.5	16.2							7578.88		12515		17045.2
	3694.82		638.406		253													16	4936.83	39.9097	7301.71	42.903	9593.82	44.2274	42.3467	2.21195	2.50305
	1225.68		308.799		119														7433.18		9717.42		12098.2
11	9948.35	33.2452	2653.46	39.0543	10956.2	37.2739	36.5244	2.97618	3.36787									19	6353.78	34.4132	8587.95	37.2808	12446.8	37.974	36.556	1.88783	2.13629
	3327.06		1207.77		5150.15														12109.4		14447.9		20330.3
	1627.41		492.577		1360.36													n	10023.2	38.5699	8469.95	34.8529	13264.7	32.7735	35.3988	2.93649	3.32295
16	10159.3	32.1203	3112.53	34.3713	11283.5	30.4342	32.3086	1.97528	2.23524										15963.9		15832		27209.1
	3277.89		1141.36		3626.2															1	2	6	10	11	16	19	n
	1529.46		488.749		1310.18															40.0773	42.5794	48.0399	43.6784	38.2153	39.9097	34.4132	38.5699
19	13501.9	28.2381	4006.41	37.1563	2212.77	33.1282	32.8409	4.46602	5.05378											33.2209	37.9481	38.4435	33.9587	34.7626	42.903	37.2808	34.8529
	3664.67		1599.55		1022.43															35.4409	37.9751	40.3049	34.9949	35.4524	44.2274	37.974	32.7735
	1648.28		769.234		73.778
N	16049.8	22.0392	4608.77	47.9756	1522.18	45.5204	38.5117	14.3184	16.2028
	3308.33		3194.33		854.941														Analysis of Variance (One-Way)
	1228.89		1055.77		416.92
	1	2	6	10	11	16	19	n
	35.5976	31.1545	38.442	38.753	33.2452	32.1203	28.2381	22.0392											Summary
	38.1036	40.3586	42.1723	32.8668	39.0543	34.3713	37.1563	47.9756
	30.9408	42.9648	45.7837	30.9637	37.2739	30.4342	33.1282	45.5204											Groups	Sample size	Sum	Mean	Variance
Analysis of Variance (One-Way)																			1	3	108.739	36.2464	12.2392
																			2	3	118.503	39.5008	7.10811
Summary																			6	3	126.788	42.2628	25.8979
Groups	Sample size	Sum	Mean	Variance															10	3	112.632	37.544	28.4915
1	3	104.642	34.8807	13.2119															11	3	108.43	36.1434	3.33834
2	3	114.478	38.1593	38.4984															16	3	127.04	42.3467	4.89271
6	3	126.398	42.1327	13.4764															19	3	109.668	36.556	3.56392
10	3	102.584	34.1945	16.4905															n	3	106.196	35.3988	8.62295
11	3	109.573	36.5245	8.85767
16	3	96.9258	32.3086	3.90172															ANOVA
19	3	98.5226	32.8409	19.9453															Source of Variation	SS	df	MS	F	p-level	F crit
n	3	115.535	38.5117	205.016															Between Groups	163.198	7	23.3141	1.98092	0.122	2.6572
																			Within Groups	188.309	16	11.7693
ANOVA
Source of Variation	SS	df	MS	F	p-level	F crit													Total	351.508	23
Between Groups	230.023	7	32.8604	0.82306	0.58252	2.6572
Within Groups	638.795	16	39.9247
Total	868.818	23

## Sheet: Nespas
	Taq1											Hph1
	T1		T2		T5							T1		T2		T3
Sample	Results (B/C)	% methyalation	Results (B/C)	% methyalation	Results (B/C)	% methyalation	average	stdeva	95% ci	P value	Sample	Results (B/C)	% methyalation	Results (B/C)	% methyalation	Results (B/C)	% methyalation	average	stdeva	95% ci	P value
3	5683.38	41.3853	10312.6	44.0605	11299.7	37.9594	41.1351	3.05822	3.4607	0.0173401	3	662.577	24.2835	7522.28	36.0414	4953.33	30.6519	30.3256	5.88574	6.66034	0.30538
	1021.53		4063.96		2950.13							304.678		1484.72		393.971
	2991.26		4058.69		3963.57							1761.26		11864.2		10812.6
4	3882.96	47.5264	10198	42.4104	10670.5	36.0273	41.9881	5.76118	6.51939	0.0474109	4	1588.31	23.8587	6901.15	38.8306	3439.55	24.459	29.0495	8.47607	9.59158	0.494534
	840.749		5191.26		2599.43							1391.01		2587.43		1037.06
	2676.13		2318.79		3409.86							3677.81		8283.86		9585.88
2	1960.89	83.6909	3700.6	76.8848	4540.08	72.8659	77.8139	5.472	6.19215	0.000213597	2	2838.6	72.1892	12854.7	70.9602	8948.93	76.8024	73.3173	3.08017	3.48554	0.000275222
	6513.2		8546.03		7953.4							765.527		3031.15		1376.65
	3549.2		3762.74		4238.52							328.042		2229.5		1326.31
N	5831.2	27.8302	10171.6	32.3739	6079.28	33.7302	31.3114	3.09014	3.49682		N	7088.1	28.7368	4761.57	27.4661	613.991	17.1851	24.4627	6.33449	7.16815
	1403.82		3364.26		679.406							909.577		798.234		129.607
	844.82		1505.06		2414.84							16667.9		11776.3		2829.2
2				3				4				2				3				4
	Variable 1	Variable 2			Variable 1	Variable 2			Variable 1	Variable 2			Variable 1	Variable 2			Variable 1	Variable 2			Variable 1	Variable 2
Mean	31.3114	77.8139		Mean	31.3114	41.1351		Mean	31.3114	41.9881		Mean	24.4627	73.3173		Mean	24.4627	30.3256		Mean	24.4627	29.0495
Variance	9.54895	29.9428		Variance	9.54895	9.35269		Variance	9.54895	33.1912		Variance	40.1258	9.48744		Variance	40.1258	34.642		Variance	40.1258	71.8438
Observations	3	3		Observations	3	3		Observations	3	3		Observations	3	3		Observations	3	3		Observations	3	3
Pooled Variance	19.7459			Pooled Variance	9.45082			Pooled Variance	21.3701			Pooled Variance	24.8066			Pooled Variance	37.3839			Pooled Variance	55.9848
Hypothesized Mean Difference	0			Hypothesized Mean Difference	0			Hypothesized Mean Difference	0			Hypothesized Mean Difference	0			Hypothesized Mean Difference	0			Hypothesized Mean Difference	0
df	4			df	4			df	4			df	4			df	4			df	4
t Stat	-12.8169			t Stat	-3.91366			t Stat	-2.82863			t Stat	-12.0134			t Stat	-1.1744			t Stat	-0.750788
P(T<=t) one-tail	0.000106799			P(T<=t) one-tail	0.00867006			P(T<=t) one-tail	0.0237054			P(T<=t) one-tail	0.000137611			P(T<=t) one-tail	0.15269			P(T<=t) one-tail	0.247267
t Critical one-tail	2.13185			t Critical one-tail	2.13185			t Critical one-tail	2.13185			t Critical one-tail	2.13185			t Critical one-tail	2.13185			t Critical one-tail	2.13185
P(T<=t) two-tail	0.000213597			P(T<=t) two-tail	0.0173401			P(T<=t) two-tail	0.0474109			P(T<=t) two-tail	0.000275222			P(T<=t) two-tail	0.30538			P(T<=t) two-tail	0.494534
t Critical two-tail	2.77645			t Critical two-tail	2.77645			t Critical two-tail	2.77645			t Critical two-tail	2.77645			t Critical two-tail	2.77645			t Critical two-tail	2.77645
squmous panel Taq1											squamous panel Hph1
	T1		T2		T3							T1		T2		T3
Sample	Results (B/C)	% methyalation	Results (B/C)	% methyalation	Results (B/C)	% methyalation	average	stdeva	95% ci			Results (B/C)	% methyalation	Results (B/C)	% methyalation	Results (B/C)	% methyalation	average	stdeva	95% ci
1	7124.67	65.2242	5067.06	30.3041	9010.45	35.7678	43.7654	18.7836	21.2557		1	1988.23	13.8136	2666.94	47.2423	237.021	35.1415	32.0658	16.9252	19.1527
	2386.7		2042.58		2468.89							6626.33		1920.23		200.435
	10976.1		160.607		2548.6							5778.71		1058.06		237.021
2	6185.43	68.4799	4320.13	27.4231	7449.79	30.0541	41.9857	22.9823	26.007		2	2734.48	16.3816	1529.99	28.6731	6099.28	30.7841	25.2796	7.77785	8.80147
	986.042		1519.16		1439.36							7787.5		1290.06		2213.26
	12452.3		113.192		1761.65							6170.4		2515.93		11500.5
6	3730.72	75.0532	8078.2	36.4045	2557.26	45.6278	52.3618	20.1852	22.8417		6	1903.43	14.9021	3906.43	44.3951	7102.45	31.9612	30.4194	14.8068	16.7555
	485.213		4276.35		61.95							5569.03		2906.36		1409.89
	10738.8		347.92		2084.03							5300.45		1986.45		13709.8
10	9054.2	51.0514	8584.2	31.1553	9956.35	35.7759	39.3275	10.4127	11.7831		10	4796.84	24.2057	3637.89	31.9874	7650.33	36.002	30.7317	5.9976	6.78692
	1642.87		3606.65		3398.55							9976.45		3702.72		1111.36
	7800.3		278.092		2147.62							5043.74		4032.28		12488
11	7687.08	59.1153	8899.55	33.2231	13491.5	32.46	41.5994	15.1739	17.1709		11	4188.5	23.3535	3404.89	39.4043	5150.67	34.1643	32.3074	8.18495	9.26214
	2366.82		4148.94		4734.67							9469.23		3525.89		518.749
	8747.93		278.799		1749.38							4277.5		1710.13		9406.74
16	8677.79	56.1037	9548.08	35.026	11666.2	34.5579	41.8959	12.3066	13.9262		16	4671.55	23.294	5367.2	38.2638	7939.69	39.7736	33.7771	9.11001	10.3089
	1669.16		4743.53		4398.72							10752.7		5217.31		1715.6
	9421.88		403.627		1761.84							4630.5		3442.33		10306.9
19	6745.2	63.5732	9638.08	29.5747	11865.7	38.8525	44.0001	17.5741	19.8869		19	3754.43	19.0712	5321.72	38.1119	7741.33	38.6918	31.9583	11.1643	12.6336
	802.456		3652.41		5340.96							9945.33		5861.6		593.577
	10969.5		395.042		2198.38							5986.57		2780.08		11672.7
N	8746.62	52.5434	10293.2	33.2503	4177.38	45.3684	43.7207	9.7515	11.0349		N	3218.72	17.2027	6589.26	46.4053	2867.72	35.3386	32.9822	14.7432	16.6835
	967.991		4834.48		1256.48							11028		5386.01		1301.89
	8716.15		292.92		2212.6							4463.79		2224.08		3945.38
		1	2	6	10	11	16	19	N				1	2	6	10	11	16	19	N
		65.2242	68.4799	75.0532	51.0514	59.1153	56.1037	63.5732	52.5434				13.8136	16.3816	14.9021	24.2057	23.3535	23.294	19.0712	17.2027
		30.3041	27.4231	36.4045	31.1553	33.2231	35.026	29.5747	33.2503				47.2423	28.6731	44.3951	31.9874	39.4043	38.2638	38.1119	46.4053
		35.7678	30.0541	45.6278	35.7759	32.46	34.5579	38.8525	45.3684				35.1415	30.7841	31.9612	36.002	34.1643	39.7736	38.6918	35.3386
	Analysis of Variance (One-Way)											Analysis of Variance (One-Way)
							43.7654	21.2557
							41.9857	26.007
	Summary						52.3618	22.8417				Summary
							39.3275	11.7831
	Groups	Sample size	Sum	Mean	Variance		41.5994	17.1709				Groups	Sample size	Sum	Mean	Variance
							41.8959	13.9262
	1	3	131.296	43.7654	352.824		44.0001	19.8869				1	3	96.1974	32.0658	286.464
							43.7207	11.0349
1	2	3	125.957	41.9857	528.188							2	3	75.8388	25.2796	60.495
2
3	6	3	157.086	52.3618	407.442							6	3	91.2583	30.4194	219.243
4
5	10	3	117.983	39.3276	108.424							10	3	92.1951	30.7317	35.9712
6
7	11	3	124.798	41.5994	230.248							11	3	96.9221	32.3074	66.9934
8
9	16	3	125.688	41.8959	151.452							16	3	101.331	33.7771	82.9923
10
11	19	3	132	44.0001	308.848							19	3	95.875	31.9583	124.642
12
	N	3	131.162	43.7207	95.0917							N	3	98.9466	32.9822	217.363
	ANOVA											ANOVA
	Source of Variation	SS	df	MS	F	p-level	F crit					Source of Variation	SS	df	MS	F	p-level	F crit
	Between Groups	314.206	7	44.8866	0.16453	0.98902	2.6572					Between Groups	144.743	7	20.6776	0.15118	0.99144	2.6572
	Within Groups	4365.03	16	272.815								Within Groups	2188.33	16	136.77
	Total	4679.24	23									Total	2333.07	23

## Sheet: IG
	MluI												2						3									4
	T1		T2		T3								Compare Means						Compare Means									Compare Means
sample	Results (B/C)	% methyalation	Results (B/C)	% methyalation	Results (B/C)	% methyalation	avg	stdev	95% Ci		pvalue
3	2084.01	67.4133	13488.2	58.3061	7734.81	64.0923	63.2706	4.60884	5.21539		0.03222		Descriptive Statistics						Descriptive Statistics									Descriptive Statistics
	2532.96		11866.1		8545.64
	1778.31		6996.38		5260.35								VAR	Sample size	Mean	Standard Deviation	Variance		VAR	Sample size	Mean		Standard Deviation	Variance				VAR	Sample size	Mean	Standard Deviation	Variance
4	1221.36	81.4843	10179	66.362	13044.7	62.8774	70.2412	9.89145	11.1932		0.01051
	3248.26		12623.5		12583.3								43.0257	2	44.1939	1.6845	2.83754		43.0257	2	44.1939		1.6845	2.83754				43.0257	2	44.1939	1.6845	2.83754
	2126.72		7457.84		9511.47
2	749.577	92.7208	2729.13	89.9454	39.95	99.2874	93.9845	4.79752	5.4289		0.00902		92.7208	2	94.6164	6.60582	43.6368		67.4133	2	61.1992		4.09141	16.7397				81.4843	2	64.6197	2.46397	6.07112
	5898.08		14044		3096.33
	3649.84		10370		2470.03
N	10508	43.0257	23571.9	43.0028	3081.98	45.385	43.8045	1.36881	1.54896
	4882.03		13113.9		1874.79								t-test assuming equal variances (homoscedastic)						t-test assuming equal variances (homoscedastic)									t-test assuming equal variances (homoscedastic)
	3053.38		4670.47		686.335
													Degrees of Freedom	2					Degrees of Freedom	2								Degrees of Freedom	2
							64.0923	5.2
		67.4133	58.3061	64.0923			62.8774	11.2					Hypothesized Mean Difference	0					Hypothesized Mean Difference	0								Hypothesized Mean Difference	0
		81.4843	66.362	62.8774			99.2874	5.4
		92.7208	89.9454	99.2874			45.385	1.5					Pooled Variance	23.2372					Pooled Variance	9.78861								Pooled Variance	4.45433
		43.0257	43.0028	45.385
													Test Statistics	10.46					Test Statistics	5.43531								Test Statistics	9.67805
													Two-tailed distribution						Two-tailed distribution									Two-tailed distribution
													p-level	0.00902	Critical Value (5%)	4.30265			p-level	0.03222	Critical Value (5%)		4.30265					p-level	0.01051	Critical Value (5%)	4.30265
													One-tailed distribution						One-tailed distribution									One-tailed distribution
													p-level	0.00451	Critical Value (5%)	2.91999			p-level	0.01611	Critical Value (5%)		2.91999					p-level	0.00525	Critical Value (5%)	2.91999
													G-criterion						G-criterion									G-criterion
													Test Statistics	8.60138	Critical Value (5%)	2.322			Test Statistics	4.1637	Critical Value (5%)		2.322					Test Statistics	6.96317	Critical Value (5%)	2.322
													p-level	0.00162					p-level	0.0192								p-level	0.00173
													Pagurova criterion						Pagurova criterion									Pagurova criterion
													Ratio of variances parameter	0.06106					Ratio of variances parameter	0.14494								Ratio of variances parameter	0.31851
													Test Statistics	10.46	Critical Value (5%)	0.08			Test Statistics	5.43531	Critical Value (5%)		0.07971					Test Statistics	9.67805	Critical Value (5%)	0.07443
													p-level	0.93324					p-level	0.877								p-level	0.95882
	Mlu												Mbo												Bstu
	T1		T2		T3								T1		T2		T3								T1		T2		T3
sample	Results (B/C)	% methyalation	Results (B/C)	% methyalation	Results (B/C)	% methyalation	avg	stdev	95% Ci			sample	Results (B/C)	% methyalation	Results (B/C)	% methyalation	Results (B/C)	% methyalation	avg	stdev	95% Ci			sample	Results (B/C)	% methyalation	Results (B/C)	% methyalation	Results (B/C)	% methyalation	avg	stdev	95% Ci	pvalue		taq1
1	12418	59.4934	11329.9	45.5165	5581.93	60.5043	55.1714	8.37665	9.47907			1	18542.9	21.3775	16797.5	34.1218	8662.55	49.5822	35.0272	14.1242	15.983			1	10033.7	61.6844	10628.4	61.1655	10679.2	47.1103	56.6534	8.26869	9.3569	0.37201		1	5724.05	42.4118
	18238.6		9465.17		8551.09								5041.81		8700.32		8518.99								16153.3		16740		9512.21							2	4215.57
2	11064.7	63.0418	12704.5	49.6429	9891.17	59.7768	57.4872	6.98676	7.90626			2	20386.5	20.6201	17005.8	36.8215	11208.7	43.6829	33.7082	11.8424	13.401			2	7863.52	61.2601	11043.2	61.806	16806.5	41.9426	55.0029	11.3138	12.8028	0.47479		3	12432.8	37.5784
	18873.8		12524.3		14699.5								5295.69		9911.3		8694.12								12434.7		17870.3		12141.6							4	7484.69
6	9086.83	72.281	11267.5	59.1282	7846.05	71.6926	67.7006	7.42971	8.40751			6	18965.3	23.0276	16953.2	37.6978	10467.6	45.2132	35.3129	11.2834	12.7684			6	3882.98	85.2742	8763.59	73.1753	9846.61	62.595	73.6815	11.348	12.8415	0.15216		5	10178.9	30.8449
	23695.1		16300.4		19871.2								5673.81		10258.1		8638.46								22485.5		23906.2		16477.7							6	4540.03
10	10374.4	67.4507	10092.1	60.4356	9788.05	67.8074	65.2312	4.15695	4.70403			10	17640.1	25.375	15182.1	37.2892	11863.4	47.8391	36.8344	11.2389	12.7181			10	5454.86	77.2199	7852.81	72.7786	11069.1	61.0298	70.3428	8.3654	9.46634	0.16504		7	12431.3	36.6477
	21498.4		15415.9		20616.6								5998.23		9027.64		10880.4								18490.8		20995.1		17335							8	7191.18
11	8110.3	51.7216	13288.1	53.4016	11071.6	63.9116	56.345	6.60655	7.47602			11	15917.1	9.0546	17464.6	39.7604	12310.8	48.7945	32.5365	20.8315	23.5731			11	7864.54	25.0606	11553.5	64.9685	15867.3	43.5406	44.5232	19.9721	22.6005	0.42525		9	12374.9	47.5672
	8688.72		15228.1		19607.5								1584.72		11527.3		11731.1								2629.99		21426.7		12236.7							10	11226.5
16	9653.71	63.7025	9887.83	66.6418	7635.57	73.2089	67.8511	4.8672	5.50776			16	20176.4	14.0088	16338.7	36.2405	12260.9	41.9216	30.7236	14.7516	16.693			16	5715.28	68.5537	7468.18	78.3104	9105.85	61.7926	69.5522	8.30404	9.3969	0.16064		11	12403	43.639
	16942.4		19753.6		20864.9								3286.91		9286.81		8850.07								12459.5		26963.8		14726.8							12	9603.35
19	9989.54	31.1919	14745.6	44.5611	12804.4	61.7611	45.8381	15.3246	17.3414			19	16523.9	4.3535	18260.3	38.2703	12801	40.5287	27.7175	20.2653	22.9324			19	11810.7	19.5613	12959.5	60.6205	16636.7	37.0132	39.065	20.6064	23.3183	0.59543		13	11885.6	39.079
	4528.44		11852.3		20680.9								752.113		11320.8		8723.7								2872.15		19949.8		9776.29							14	7624.3
n	3474.74	62.5992	16004.7	41.0581	15473.4	56.3319	53.3297	11.0799	12.5381			n	8142.25	20.9976	18956.3	37.5357	15076.2	45.8229	34.7854	12.6391	14.3025			n	6369.59	46.7946	14804.3	50.2672	20146.5	26.335	41.1323	12.9319	14.6338			15	13380.5	40.3432
	5815.8		11148.7		19960.7								2164.08		11391.1		12751.5								5602.12		14963.4		7202.29							16	9048.59
	1	2	6	10	11	16	19	N					1	2	6	10	11	16	19	N					1	2	6	10	11	16	19	N
	59.4934	63.0418	72.281	67.4507	51.7216	63.7025	31.1919	62.5992					21.3775	20.6201	23.0276	25.375	9.0546	14.0088	4.3535	20.9976					61.6844	61.2601	85.2742	77.2199	25.0606	68.5537	19.5613	46.7946
	45.5165	49.6429	59.1282	60.4356	53.4016	66.6418	44.5611	41.0581					34.1218	36.8215	37.6978	37.2892	39.7604	36.2405	38.2703	37.5357					61.1655	61.806	73.1753	72.7786	64.9685	78.3104	60.6205	50.2672
	60.5043	59.7768	71.6926	67.8074	63.9116	73.2089	61.7611	56.3319					49.5822	43.6829	45.2132	47.8391	48.7945	41.9216	40.5287	45.8229					47.1103	41.9426	62.595	61.0298	43.5406	61.7926	37.0132	26.335
	Analysis of Variance (One-Way)												Analysis of Variance (One-Way)												Analysis of Variance (One-Way)
	Summary						55.1714	9.47907					Summary												Summary
							57.4872	7.90626
	Groups	Sample size	Sum	Mean	Variance		67.7006	8.40751					Groups	Sample size	Sum	Mean	Variance								Groups	Sample size	Sum	Mean	Variance
							65.2312	4.70403
	1	3	165.514	55.1714	70.1682		56.345	7.47602					1	3	105.082	35.0272	199.492								1	3	169.96	56.6534	68.3712
							67.8511	5.50776
	2	3	172.461	57.4871	48.8148		45.8381	17.3414					2	3	101.124	33.7082	140.243								2	3	165.009	55.0029	128.003
							53.3297	12.5381
	6	3	203.102	67.7006	55.2006								6	3	105.939	35.3129	127.316								6	3	221.044	73.6815	128.778
	10	3	195.694	65.2312	17.2802								10	3	110.503	36.8344	126.314								10	3	211.028	70.3428	69.9799
	11	3	169.035	56.345	43.6465								11	3	97.6095	32.5365	433.953								11	3	133.57	44.5232	398.883
	16	3	203.553	67.8511	23.6897								16	3	92.1709	30.7236	217.609								16	3	208.657	69.5522	68.957
	19	3	137.514	45.8381	234.842								19	3	83.1525	27.7175	410.683								19	3	117.195	39.065	424.622
	N	3	159.989	53.3297	122.765								N	3	104.356	34.7854	159.747								N	3	123.397	41.1322	167.234
	ANOVA												ANOVA												ANOVA
	Source of Variation	SS	df	MS	F	p-level	F crit						Source of Variation	SS	df	MS	F	p-level	F crit						Source of Variation	SS	df	MS	F	p-level	F crit
	Between Groups	1263.29	7	180.469	2.34221	0.0752	2.6572						Between Groups	180.832	7	25.8331	0.11384	0.99637	2.6572						Between Groups	4027.55	7	575.365	3.16389	0.02672	2.6572
	Within Groups	1232.81	16	77.0508									Within Groups	3630.71	16	226.92									Within Groups	2909.66	16	181.854
	Total	2496.1	23										Total	3811.55	23										Total	6937.21	23
																									Compare Means						Compare Means						Compare Means						Compare Means						Compare Means
																									Descriptive Statistics						Descriptive Statistics						Descriptive Statistics						Descriptive Statistics						Descriptive Statistics
																									VAR	Sample size	Mean	Standard Deviation	Variance		VAR	Sample size	Mean	Standard Deviation	Variance		VAR	Sample size	Mean	Standard Deviation	Variance		VAR	Sample size	Mean	Standard Deviation	Variance		VAR
																									46.7946	2	38.3011	16.9226	286.375		46.7946	2	38.3011	16.9226	286.375		46.7946	2	38.3011	16.9226	286.375		46.7946	2	38.3011	16.9226	286.375		46.7946
																									61.6844	2	54.1379	9.93859	98.7756		61.2601	2	51.8743	14.0456	197.278		85.2742	2	67.8851	7.48136	55.9708		77.2199	2	66.9042	8.30769	69.0177		25.0606
																									t-test assuming equal variances (homoscedastic)						t-test assuming equal variances (homoscedastic)						t-test assuming equal variances (homoscedastic)						t-test assuming equal variances (homoscedastic)						t-test assuming equal variances (homoscedastic)
																						0.37201			Degrees of Freedom	2					Degrees of Freedom	2					Degrees of Freedom	2					Degrees of Freedom	2					Degrees of Freedom
																						0.47479			Hypothesized Mean Difference	0					Hypothesized Mean Difference	0					Hypothesized Mean Difference	0					Hypothesized Mean Difference	0					Hypothesized Mean Difference
																						0.15216			Pooled Variance	192.575					Pooled Variance	241.826					Pooled Variance	171.173					Pooled Variance	177.696					Pooled Variance
																						0.16504			Test Statistics	1.14122					Test Statistics	0.87283					Test Statistics	2.26121					Test Statistics	2.14573					Test Statistics
																						0.42525
																						0.16064			Two-tailed distribution						Two-tailed distribution						Two-tailed distribution						Two-tailed distribution						Two-tailed distribution
																						0.59543			p-level	0.37201	Critical Value (5%)	4.30265			p-level	0.47479	Critical Value (5%)	4.30265			p-level	0.15216	Critical Value (5%)	4.30265			p-level	0.16504	Critical Value (5%)	4.30265			p-level
																									One-tailed distribution						One-tailed distribution						One-tailed distribution						One-tailed distribution						One-tailed distribution
																									p-level	0.186	Critical Value (5%)	2.91999			p-level	0.2374	Critical Value (5%)	2.91999			p-level	0.07608	Critical Value (5%)	2.91999			p-level	0.08252	Critical Value (5%)	2.91999			p-level
																									G-criterion						G-criterion						G-criterion						G-criterion						G-criterion
																									Test Statistics	0.83379	Critical Value (5%)	2.322			Test Statistics	0.61984	Critical Value (5%)	2.322			Test Statistics	1.7144	Critical Value (5%)	2.322			Test Statistics	1.60327	Critical Value (5%)	2.322			Test Statistics
																									p-level	0.08367					p-level	0.08851					p-level	0.06375					p-level	0.06626					p-level
																									Pagurova criterion						Pagurova criterion						Pagurova criterion						Pagurova criterion						Pagurova criterion
																									Ratio of variances parameter	0.74354					Ratio of variances parameter	0.59211					Ratio of variances parameter	0.83651					Ratio of variances parameter	0.8058					Ratio of variances parameter
																									Test Statistics	1.14122	Critical Value (5%)	0.07662			Test Statistics	0.87283	Critical Value (5%)	0.07184			Test Statistics	2.26121	Critical Value (5%)	0.07937			Test Statistics	2.14573	Critical Value (5%)	0.07861			Test Statistics
																									p-level	0.55968					p-level	0.51379					p-level	0.72868					p-level	0.72321					p-level
[truncated: 14 more columns]

## Sheet: Zac1
	Taq1																							Compare Means
	T1		T2		T3							Compare Means						Compare Means
Sample	Results (B/C)	% methyalation	Results (B/C)	% methyalation	Results (B/C)	% methyalation	average	STDEVA	95% CI	pvalue														Descriptive Statistics
N	12400.7	30.0836	18003.1	33.2973	12837	31.4177	31.5995	1.61451	1.82699			Descriptive Statistics						Descriptive Statistics
	5335.76		8986.94		5880.66																			VAR	Sample size	Mean	Standard Deviation	Variance
C	11959	29.6624	15018.7	38.3035	12476.1	31.7597	33.2418	4.5072	5.10037	0.51443		VAR	Sample size	Mean	Standard Deviation	Variance		VAR	Sample size	Mean	Standard Deviation	Variance
	5043.28		9324.18		5806.47																			30.0836	2	32.3575	1.32905	1.76638
B	11305.7	32.8386	14624.9	36.7325	11551.8	34.1798	34.5836	1.9781	2.23843	0.18977		30.0836	2	32.3575	1.32905	1.76638		30.0836	2	32.3575	1.32905	1.76638
	5527.93		8491.07		5998.71																			32.9226	2	35.051	1.67443	2.80371
A	10943.2	32.9226	12191	36.235	11333.4	33.867	34.3415	1.70642	1.93099	0.21672		29.6624	2	35.0316	4.62717	21.4107		32.8386	2	35.4561	1.80503	3.25813
	5371.1		6927.65		5803.88
		N	2	3	4		31.5995	1.82699																t-test assuming equal variances (homoscedastic)
		30.0836	29.6624	32.8386	32.9226		33.2418	5.10037				t-test assuming equal variances (homoscedastic)						t-test assuming equal variances (homoscedastic)
		33.2973	38.3035	36.7325	36.235		34.5836	2.23843																Degrees of Freedom	2
		31.4177	31.7597	34.1798	33.867		34.3415	1.93099				Degrees of Freedom	2					Degrees of Freedom	2
																								Hypothesized Mean Difference	0
												Hypothesized Mean Difference	0					Hypothesized Mean Difference	0
	Bstu1																							Pooled Variance	2.28504
	T1		T2		T3							Pooled Variance	11.5885					Pooled Variance	2.51226
Sample	Results (B/C)	% methyalation	Results (B/C)	% methyalation	Results (B/C)	% methyalation	average	STDEVA	95% CI	pvalue														Test Statistics	1.78185
N	6052.31	34.9677	8142.91	50.8107	7140.67	50.2357	45.338	8.98557	10.1681			Test Statistics	0.78553					Test Statistics	1.95496
	3254.3		8411.32		7208.3
C	5062.89	31.7737	7263.33	50.6223	6079.13	50.2325	44.2095	10.7715	12.1891
	2357.84		7446.42		6135.93																			Two-tailed distribution
B	6960.77	33.4191	8736.25	35.6498	7516.72	39.4657	36.1782	3.05771	3.46013			Two-tailed distribution						Two-tailed distribution
	3493.84		4839.86		4900.57																			p-level	0.21672	Critical Value (5%)	4.30265
A	6240.72	26.2815	9247.2	40.1568	8224.43	41.6491	36.0291	8.47459	9.5899			p-level	0.51443	Critical Value (5%)	4.30265			p-level	0.18977	Critical Value (5%)	4.30265
	2224.89		6205.18		5870.35
																								One-tailed distribution
												One-tailed distribution						One-tailed distribution
																								p-level	0.10836	Critical Value (5%)	2.91999
												p-level	0.25721	Critical Value (5%)	2.91999			p-level	0.09489	Critical Value (5%)	2.91999
																								G-criterion
												G-criterion						G-criterion
																								Test Statistics	1.26826	Critical Value (5%)	2.322
												Test Statistics	0.63492	Critical Value (5%)	2.322			Test Statistics	1.39822	Critical Value (5%)	2.322
																								p-level	0.07384
												p-level	0.08817					p-level	0.0709
																								Pagurova criterion
												Pagurova criterion						Pagurova criterion
																								Ratio of variances parameter	0.38651
												Ratio of variances parameter	0.07621					Ratio of variances parameter	0.35155
																								Test Statistics	1.78185	Critical Value (5%)	0.07234
												Test Statistics	0.78553	Critical Value (5%)	0.08012			Test Statistics	1.95496	Critical Value (5%)	0.07335
																								p-level	0.75324
												p-level	0.41542					p-level	0.76278
	Bstu1														Taq1
	T1		T2		T3										T1		T2		T3
Sample	Results (B/C)	% methyalation	Results (B/C)	% methyalation	Results (B/C)	% methyalation	average	STDEVA	95% CI					Sample	Results (B/C)	% methyalation	Results (B/C)	% methyalation	Results (B/C)	% methyalation	average	STDEVA	95% CI
1	8057.42	49.7626	7352.23	38.687	10095	43.535	43.9949	5.5521	6.28279					1	667.163	81.9833	9036.43	64.8273	10718.4	56.5734	67.7946	12.9623	14.6682
	7981.27		4639.07		7783.3										3035.86		16655.2		13963.2
2	12365.5	39.4903	11732.3	43.3616	8878.62	48.443	43.765	4.48992	5.08082					2	1900.13	40.5918	7642.84	69.3991	9584.69	54.9003	54.9638	14.4037	16.2994
	8070.07		8982.09		8342.35										1298.31		17333		11667.6
6	12975.1	43.4577	11900.8	38.8521	8429.25	46.3985	42.9027	3.80368	4.30427					6	4364.03	33.9012	7249.72	69.4153	9784.45	58.2788	53.8651	18.1638	20.5543
	9972.51		7561.49		7296.52										2238.26		16454		13667.5
10	17695.3	41.6223	15405.7	36.6393	8322.38	49.3546	42.5387	6.40702	7.25022					10	3786.33	47.9753	8090.55	62.8549	10043.9	53.2718	54.7007	7.542	8.53458
	12616.5		8908.56		8110.28										3491.62		13690.4		11450.4
11	18706.3	45.4275	16011.6	42.6585	9295.72	43.3086	43.7982	1.44795	1.63851					11	4542.45	53.0828	8309.43	55.9757	9778.45	44.0713	51.0433	6.20874	7.02585
	15571.5		11911.6		7101.35										5139.4		10565.2		7705.33
16	17407.1	40.3435	17112.9	37.5529	10723.4	36.7381	38.2115	1.89076	2.1396					16	7680.98	50.9924	9351.25	53.7613	9697.35	45.3835	50.0457	4.26839	4.83014
	11771.8		10290.9		6227.4										7992.05		10872.6		8057.99
19	13116.2	46.231	13769.8	41.1015	8902.2	39.7958	42.3761	3.40172	3.8494					19	9231.33	56.4386	7705.67	63.1597	7215.81	57.44	59.0128	3.62609	4.10331
	11277.4		9609.09		5884.47										11960.2		13210.7		9738.64
N	14468.5	39.4095	11582.3	33.3242	7435.79	41.9472	38.227	4.43149	5.0147					N	6201.91	47.5771	6650.38	59.0234	6221.57	55.2278	53.9428	5.83036	6.59767
	9410.68		5788.76		5372.88										5628.62		9579.31		7674.49
	1	2	6	10	11	16	19	N							1	2	6	10	11	16	19	N
	49.7626	39.4903	43.4577	41.6223	45.4275	40.3435	46.231	39.4095							81.9833	40.5918	33.9012	47.9753	53.0828	50.9924	56.4386	47.5771
	38.687	43.3616	38.8521	36.6393	42.6585	37.5529	41.1015	33.3242							64.8273	69.3991	69.4153	62.8549	55.9757	53.7613	63.1597	59.0234
	43.535	48.443	46.3985	49.3546	43.3086	36.7381	39.7958	41.9472							56.5734	54.9003	58.2788	53.2718	44.0713	45.3835	57.44	55.2278
	Analysis of Variance (One-Way)														Analysis of Variance (One-Way)
								43.9949	6.28279
	Summary							43.765	5.08082						Summary
								42.9027	4.30427
	Groups	Sample size	Sum	Mean	Variance			42.5387	7.25022						Groups	Sample size	Sum	Mean	Variance
								43.7982	1.63851
	1	3	131.985	43.9949	30.8258			38.2115	2.1396						1	3	203.384	67.7947	168.02
								42.3761	3.8494
	2	3	131.295	43.765	20.1594			38.227	5.0147						2	3	164.891	54.9637	207.467
	6	3	128.708	42.9027	14.468										6	3	161.595	53.8651	329.923
	10	3	127.616	42.5388	41.0499										10	3	164.102	54.7007	56.8818
	11	3	131.395	43.7982	2.09655										11	3	153.13	51.0433	38.5484
	16	3	114.634	38.2115	3.57498										16	3	150.137	50.0457	18.2192
	19	3	127.128	42.3761	11.5717										19	3	177.038	59.0128	13.1485
	N	3	114.681	38.227	19.6381										N	3	161.828	53.9428	33.9931
	ANOVA														ANOVA
	Source of Variation	SS	df	MS	F	p-level	F crit								Source of Variation	SS	df	MS	F	p-level	F crit
	Between Groups	120.477	7	17.211	0.96027	0.49082	2.6572								Between Groups	656.699	7	93.8141	0.86644	0.55244	2.6572
	Within Groups	286.769	16	17.923											Within Groups	1732.4	16	108.275
	Total	407.246	23												Total	2389.1	23

## Sheet: Rasgrf1
thymus panel
	T1		T2		T3
Sample	Results (B/C)	% methyalation	Results (B/C)	% methyalation	Results (B/C)	% methyalation	average	stdeva	95% ci	pvalue		Compare Means						Compare Means						Compare Means
3	13448.4	54.8886	14118.7	48.59	10332.7	52.2994	51.926	3.1659	3.58255	0.52366
	16363.1		13344.2		11328.9							Descriptive Statistics						Descriptive Statistics						Descriptive Statistics
4	7480.46	68.7213	7721.7	65.8373	6987.22	65.5758	66.7115	1.74545	1.97516	0.01438
	16435		14881		13310.2							VAR	Sample size	Mean	Standard Deviation	Variance		VAR	Sample size	Mean	Standard Deviation	Variance		VAR	Sample size	Mean	Standard Deviation	Variance
2	1857.1	92.1651	1597.69	92.8872	930.376	94.6494	93.2339	1.27793	1.44612	0.00197
	21845.7		20864.5		16457.8							54.4535	2	52.3295	2.28562	5.22404		54.4535	2	52.3295	2.28562	5.22404		54.4535	2	52.3295	2.28562	5.22404
n	15002.8	54.4535	15350.6	50.7133	12066.6	53.9457	53.0375	2.02873	2.29572
	17936.7		15795		14134.3							92.1651	2	93.7683	1.24605	1.55264		54.8886	2	50.4447	2.623	6.88013		68.7213	2	65.7065	0.18487	0.03418
	3	4	2	N			51.926	3.58255
	54.8886	68.7213	92.1651	54.4535			66.7115	1.97516
	48.59	65.8373	92.8872	50.7133			93.2339	1.44612				t-test assuming equal variances (homoscedastic)						t-test assuming equal variances (homoscedastic)						t-test assuming equal variances (homoscedastic)
	52.2994	65.5758	94.6494	53.9457			53.0375	2.29572
												Degrees of Freedom	2					Degrees of Freedom	2					Degrees of Freedom	2
squmous panel												Hypothesized Mean Difference	0					Hypothesized Mean Difference	0					Hypothesized Mean Difference	0
	T1		T2		T3
Sample	Results (B/C)	% methyalation	Results (B/C)	% methyalation	Results (B/C)	% methyalation	average	stdeva	95% ci			Pooled Variance	3.38834					Pooled Variance	6.05209					Pooled Variance	2.62911
1	10431	53.8889	5097.13	50.6577	8483.29	56.6036	53.7167	2.97665	3.3684
	12190.5		5233.02		11065.1							Test Statistics	22.512					Test Statistics	0.76616					Test Statistics	8.25003
2	11100.9	61.267	3062.48	62.6319	8974.63	63.7419	62.5469	1.23963	1.40278
	17559.2		5132.95		15777.5
6	9713.29	60.3183	6707.84	57.7816	7628.44	62.4918	60.1972	2.35746	2.66771
	14764.7		9180.58		12709.6							Two-tailed distribution						Two-tailed distribution						Two-tailed distribution
10	9510	57.7277	6128.5	63.2219	7918.97	57.0405	59.33	3.3879	3.83377
	12987		10534.9		10514.6							p-level	0.00197	Critical Value (5%)	4.30265			p-level	0.52366	Critical Value (5%)	4.30265			p-level	0.01438	Critical Value (5%)	4.30265
11	11100.9	56.2396	7543.55	63.2947	9579.87	57.2448	58.9264	3.81632	4.31858
	14266.6		13008.1		12826.5
16	9984.19	65.0184	7803.5	58.5474	8465.7	64.5372	62.701	3.60515	4.07962
	18557.1		11021.6		15406.3							One-tailed distribution						One-tailed distribution						One-tailed distribution
19	12473.7	60.0586	7327.55	61.1287	5146.15	58.429	59.8721	1.35948	1.5384
	18756.3		11523.2		7233.02							p-level	0.00098	Critical Value (5%)	2.91999			p-level	0.26183	Critical Value (5%)	2.91999			p-level	0.00719	Critical Value (5%)	2.91999
n	16140.7	44.9624	7702.62	61.5242	12878.7	42.5092	49.6652	10.3431	11.7043
	13186		12316.8		9522.61
												G-criterion						G-criterion						G-criterion
		1	2	6	10	11	16	19	N
		53.8889	61.267	60.3183	57.7277	56.2396	65.0184	60.0586	44.9624			Test Statistics	16.5937	Critical Value (5%)	2.322			Test Statistics	0.54303	Critical Value (5%)	2.322			Test Statistics	7.6576	Critical Value (5%)	2.322
		50.6577	62.6319	57.7816	63.2219	63.2947	58.5474	61.1287	61.5242
		56.6036	63.7419	62.4918	57.0405	57.2448	64.5372	58.429	42.5092			p-level	0.00108					p-level	0.09025					p-level	0.00168
	Analysis of Variance (One-Way)
	Summary											Pagurova criterion						Pagurova criterion						Pagurova criterion
								53.7167	3.3684
	Groups	Sample size	Sum	Mean	Variance			62.5469	1.40278			Ratio of variances parameter	0.77089					Ratio of variances parameter	0.43159					Ratio of variances parameter	0.9935
								60.1972	2.66771
	1	3	161.15	53.7167	8.86047			59.33	3.83377			Test Statistics	22.512	Critical Value (5%)	0.07755			Test Statistics	0.76616	Critical Value (5%)	0.07138			Test Statistics	8.25003	Critical Value (5%)	0.0789
								58.9264	4.31858
	2	3	187.641	62.547	1.53669			62.701	4.07962			p-level	0.97484					p-level	0.47075					p-level	0.92209
								59.8721	1.5384
	6	3	180.592	60.1972	5.55759			49.6652	11.7043
	10	3	177.99	59.33	11.4778
	11	3	176.779	58.9264	14.5643
	16	3	188.103	62.701	12.9971
	19	3	179.616	59.8721	1.8482
	N	3	148.996	49.6653	106.98
	ANOVA
	Source of Variation	SS	df	MS	F	p-level	F crit
	Between Groups	421.368	7	60.1955	2.93955	0.0351	2.6572
	Within Groups	327.645	16	20.4778
	Total	749.013	23

## Sheet: Mest
squamous panel taq1												squamous panel taq1
	T1		T2		T3								T1		T2		T3
Sample	Results (B/C)	% methyalation	Results (B/C)	% methyalation	Results (B/C)	% methyalation	average	stdeva	95% ci			Sample	Results (B/C)	% methyalation	Results (B/C)	% methyalation	Results (B/C)	% methyalation	average	stdeva	95% ci
1	2454.84	74.0819	5477.2	65.4204	3142.01	47.1449	62.2157	13.7515	15.5613			3	8286.33	37.0669	6981.33	48.2572	7537.79	43.3892	42.9045	5.61086	6.34929	0.09291
	7016.69		10362.2		2802.56								4880.56		6511.03		5777.33
2	2615.5	75.1609	8212.93	63.7248	2765.77	47.7116	62.1991	13.7881	15.6027			4	6153.62	61.2105	4618.26	70.8139	5488.26	64.9733	65.6659	4.83903	5.47588	0.01295
	7914.28		14427.7		2523.68								9710.51		11205.2		10180.5
6	1606.06	82.4146	5198.03	64.9633	2161.36	44.2486	63.8755	19.1062	21.6207			2	2308.11	82.1446	1847.53	85.7659	2344.65	82.6309	83.5138	1.96546	2.22412	0.00323
	7526.86		9637.92		1715.42								10618.6		11132		11154.3
10	3025.77	76.1604	7020.9	64.9632	4886.6	42.9809	61.3682	16.8794	19.1008			N	4292.84	21.0687	3423.43	37.9432	3985.43	33.3895	30.8004	8.73011	9.87905
	9666.45		13017.7		3683.51								1145.86		2093.18		1997.75
11	4176.23	69.443	7399	64.5782	5867.43	39.7037	57.9083	15.9522	18.0516
	9490.79		13489.3		3863.56
16	4263.84	73.3554	6767.66	61.7308	7064.26	45.5006	60.1956	13.9907	15.832				3	4	2	N
	11738.8		10916.7		5897.82								37.0669	61.2105	82.1446	21.0687			42.9045	6.34929
9	3552.42	67.7674	7234.15	51.9921	3841.01	43.9523	54.5706	12.1152	13.7096				48.2572	70.8139	85.7659	37.9432			65.6659	5.47588
	7468.79		7834.51		3012.1								43.3892	64.9733	82.6309	33.3895			83.5138	2.22412
N	5491.2	67.5569	11385.4	65.0622	8187.96	49.3189	60.646	9.88854	11.1899										30.8004	9.87905
	11434.4		21202.2		7967.9
													Analysis of Variance (One-Way)
	1	2	6	10	11	16	19	N
	74.0819	75.1609	82.4146	76.1604	69.443	73.3554	67.7674	67.5569
	65.4204	63.7248	64.9633	64.9632	64.5782	61.7308	51.9921	65.0622					Summary
	42.1011	47.7116	44.2486	42.9809	39.7037	45.5006	43.9523	49.3189														Compare Means						Compare Means						Compare Means
													Groups	Sample size	Sum	Mean	Variance
																						Descriptive Statistics						Descriptive Statistics						Descriptive Statistics
	Analysis of Variance (One-Way)												3	3	128.713	42.9044	31.4818
																						VAR	Sample size	Mean	Standard Deviation	Variance		VAR	Sample size	Mean	Standard Deviation	Variance		VAR	Sample size	Mean	Standard Deviation	Variance
								62.2157	15.5613				4	3	196.998	65.6659	23.4162
								62.1991	15.6027													21.0687	2	35.6663	3.21997	10.3682		21.0687	2	35.6663	3.21997	10.3682		21.0687	2	35.6663	3.21997	10.3682
	Summary							63.8755	21.6207				2	3	250.541	83.5138	3.86302
								61.3682	19.1008													82.1446	2	84.1984	2.21678	4.91409		37.0669	2	45.8232	3.44216	11.8484		61.2105	2	67.8936	4.12993	17.0564
	Groups	Sample size	Sum	Mean	Variance			57.9083	18.0516				N	3	92.4013	30.8005	76.2148
								60.1956	15.832
	1	3	181.603	60.5344	273.597			54.5706	13.7096
								60.646	11.1899													t-test assuming equal variances (homoscedastic)						t-test assuming equal variances (homoscedastic)						t-test assuming equal variances (homoscedastic)
	2	3	186.597	62.1991	190.112								ANOVA
																						Degrees of Freedom	2					Degrees of Freedom	2					Degrees of Freedom	2
	6	3	191.626	63.8755	365.048								Source of Variation	SS	df	MS	F	p-level	F crit
																						Hypothesized Mean Difference	0					Hypothesized Mean Difference	0					Hypothesized Mean Difference	0
	10	3	184.105	61.3682	284.913								Between Groups	4969.92	3	1656.64	49.0944	2e-05	4.06618
																						Pooled Variance	7.64114					Pooled Variance	11.1083					Pooled Variance	13.7123
	11	3	173.725	57.9083	254.472								Within Groups	269.952	8	33.7439
																						Test Statistics	17.557					Test Statistics	3.04744					Test Statistics	8.70299
	16	3	180.587	60.1956	195.74
	19	3	163.712	54.5706	146.777								Total	5239.87	11
																						Two-tailed distribution						Two-tailed distribution						Two-tailed distribution
	N	3	181.938	60.646	97.7832
																						p-level	0.00323	Critical Value (5%)	4.30265			p-level	0.09291	Critical Value (5%)	4.30265			p-level	0.01295	Critical Value (5%)	4.30265
	ANOVA
																						One-tailed distribution						One-tailed distribution						One-tailed distribution
	Source of Variation	SS	df	MS	F	p-level	F crit
																						p-level	0.00161	Critical Value (5%)	2.91999			p-level	0.04646	Critical Value (5%)	2.91999			p-level	0.00647	Critical Value (5%)	2.91999
	Between Groups	168.336	7	24.048	0.10638	0.99705	2.6572
	Within Groups	3616.89	16	226.055
																						G-criterion						G-criterion						G-criterion
																						Test Statistics	12.6242	Critical Value (5%)	2.322			Test Statistics	2.15607	Critical Value (5%)	2.322			Test Statistics	6.20093	Critical Value (5%)	2.322
	Total	3785.22	23
																						p-level	0.00135					p-level	0.05375					p-level	0.00178
mbo
1	3142.01	47.1449			1	3142.01
	219.728					2802.56																Pagurova criterion						Pagurova criterion						Pagurova criterion
	949.113				2	2765.77
	1633.72					2523.68																Ratio of variances parameter	0.67844					Ratio of variances parameter	0.46669					Ratio of variances parameter	0.37806
2	2765.77	47.7116			6	2161.36
	296.092					1715.42																Test Statistics	17.557	Critical Value (5%)	0.07433			Test Statistics	3.04744	Critical Value (5%)	0.07094			Test Statistics	8.70299	Critical Value (5%)	0.07257
	567.042				10	4886.6
	1660.55					3683.51																p-level	0.97935					p-level	0.90367					p-level	0.96809
6	2161.36	44.2486			11	5867.43
	316.678					3863.56
	178.263				16	7064.26
	1220.48					5897.82
10	4886.6	42.9809			19	3841.01
	708.87					3012.1
	829.042				N	8187.96
	2145.6					7967.9
11	5867.43	39.7037
	311.092
	1182.16
	2370.3
16	7064.26	45.5006
	520.456
	1943.41
	3433.96
19	3841.01	43.9523
	187.728
	640.406
	2183.96
N	8187.96	49.3189
	413.042
	3249.65
	4305.2

## Sheet: Snrpn
thymus panel Bstu1
	T1		T2		T3							Compare Means		2				Compare Means		3				Compare Means		4
Sample	Results (B/C)	% methyalation	Results (B/C)	% methyalation	Results (B/C)	% methyalation	average	stdeva	95% ci	pvalue
3	20962.8	44.3623	21159.9	44.6258	19976.7	40.4044	43.1309	2.36485	2.67608	0.90271		Descriptive Statistics						Descriptive Statistics						Descriptive Statistics
	10790.4		11693.7		10274
	5924.12		5358.98		3269.67							VAR	Sample size	Mean	Standard Deviation	Variance		VAR	Sample size	Mean	Standard Deviation	Variance		VAR	Sample size	Mean	Standard Deviation	Variance
4	20016.9	48.0315	20346	45.9239	18963.5	37.4862	43.8138	5.5803	6.3147	0.84395
	10135		10840.9		8480.68							51.5157	2	43.5139	9.77238	95.4994		51.5157	2	43.5139	9.77238	95.4994		51.5157	2	43.5139	9.77238	95.4994
	8365.39		6437.81		2890.72
2	2536.96	92.0438	2331.3	92.3055	2213.3	89.0108	91.12	1.83134	2.07235	0.02196		92.0438	2	90.6581	2.32973	5.42766		44.3623	2	42.5151	2.98502	8.91032		48.0315	2	41.705	5.96633	35.5971
	13238.1		12953.7		11794.6
	16111.3		15013.4		6132.73
n	9406.05	51.5157	9650.47	50.4241	8822.52	36.6038	46.1812	8.31218	9.40612
	2646.26		2924.5		2888.91							t-test assuming equal variances (homoscedastic)						t-test assuming equal variances (homoscedastic)						t-test assuming equal variances (homoscedastic)
	7347.89		6891.07		2205.05
							43.1309	2.67608				Degrees of Freedom	2					Degrees of Freedom	2					Degrees of Freedom	2
	3	4	2	N			43.8138	6.3147
	44.3623	48.0315	92.0438	51.5157			91.12	2.07235				Hypothesized Mean Difference	0					Hypothesized Mean Difference	0					Hypothesized Mean Difference	0
	44.6258	45.9239	92.3055	50.4241			46.1812	9.40612
	40.4044	37.4862	89.0108	36.6038								Pooled Variance	50.4635					Pooled Variance	52.2049					Pooled Variance	65.5482
												Test Statistics	6.63651					Test Statistics	0.13824					Test Statistics	0.22343
squamous panel Bstu1
	T1		T2		T3
Sample	Results (B/C)	% methyalation	Results (B/C)	% methyalation	Results (B/C)	% methyalation	average	stdeva	95% ci
1	8289.98	56.8374	6534.79	57.6685	11674.2	29.1482	47.8847	16.2316	18.3678			Two-tailed distribution						Two-tailed distribution						Two-tailed distribution
2	3466.67		2801.6		2163.08
3	7449.76		6100.79		2639.62							p-level	0.02196	Critical Value (5%)	4.30265			p-level	0.90271	Critical Value (5%)	4.30265			p-level	0.84395	Critical Value (5%)	4.30265
4	10168.1	37.4215	8258.35	37.0974	10161.7	42.1049	38.8746	2.8022	3.17099
5	2426.91		1996.96		4393.4
6	3653.55		2873.48		2996.79
7	12971	48.0358	10424.1	47.6969	8929.2	54.9165	50.2164	4.07393	4.61009			One-tailed distribution						One-tailed distribution						One-tailed distribution
8	6021.76		4749.33		3964.4
9	5968.62		4756.72		6912.32							p-level	0.01098	Critical Value (5%)	2.91999			p-level	0.45136	Critical Value (5%)	2.91999			p-level	0.42197	Critical Value (5%)	2.91999
10	14226	43.8979	10982.3	42.9617	10943.5	40.1265	42.3287	1.96376	2.2222
11	6227		4650.33		3175.74
12	4904.33		3621.6		4158.47
13	9833.28	56.987	7469.01	57.6142	9829.5	49.0639	54.555	4.76581	5.39302			G-criterion						G-criterion						G-criterion
14	6805.91		5333.72		5247.62
15	6221.96		4818.77		4220.57							Test Statistics	5.50912	Critical Value (5%)	2.322			Test Statistics	0.11072	Critical Value (5%)	2.322			Test Statistics	0.16254	Critical Value (5%)	2.322
16	6822.2	51.5086	5196.06	52.1293	9088.5	49.766	51.1346	1.22521	1.38645
17	3287.01		2577.23		4843.03							p-level	0.00183					p-level	0.10003					p-level	0.09886
18	3959.67		3081.06		4160.79
19	10554.6	47.7654	8350.03	48.4401	10007.9	45.6141	47.2732	1.4759	1.67014
20	4092.38		3398.6		4246.69
21	5559.2		4446.18		4147.05
22	12069	50.4323	9589.96	51.4868	11321.1	39.5908	47.17	6.58487	7.45148
23	5420.45		4428.79		3398.45							Pagurova criterion						Pagurova criterion						Pagurova criterion
24	6859.05		5748.98		4021.12
												Ratio of variances parameter	0.94622					Ratio of variances parameter	0.91466					Ratio of variances parameter	0.72847
	1	2	6	10	11	16	19	N				Test Statistics	6.63651	Critical Value (5%)	0.07992			Test Statistics	0.13824	Critical Value (5%)	0.08016			Test Statistics	0.22343	Critical Value (5%)	0.07609
	56.8374	37.4215	48.0358	43.8979	56.987	51.5086	47.7654	50.4323
	57.6685	37.0974	47.6969	42.9617	57.6142	52.1293	48.4401	51.4868				p-level	0.89714					p-level	0.08586					p-level	0.14484
	29.1482	42.1049	54.9165	40.1265	49.0639	49.766	45.6141	39.5908
	Analysis of Variance (One-Way)
								47.8847	18.3678
								38.8746	3.17099
	Summary							50.2164	4.61009
								42.3287	2.2222
	Groups	Sample size	Sum	Mean	Variance			54.555	5.39302
								51.1346	1.38645
	1	3	143.654	47.8847	263.466			47.2732	1.67014
								47.17	7.45148
	2	3	116.624	38.8746	7.85234
	6	3	150.649	50.2164	16.5969
	10	3	126.986	42.3287	3.85634
	11	3	163.665	54.555	22.7129
	16	3	153.404	51.1346	1.50113
	19	3	141.82	47.2732	2.17829
	N	3	141.51	47.17	43.3605
	ANOVA
	Source of Variation	SS	df	MS	F	p-level	F crit
	Between Groups	515.314	7	73.6163	1.62902	0.19786	2.6572
	Within Groups	723.048	16	45.1905
	Total	1238.36	23

## Sheet: Igf2r
	Thymic panel MluI											squamous panel MluI													Analysis of Variance (One-Way)
	T1		T2		T3								T1		T2		T3		T4						Summary
Sample	Results (B/C)	% methyalation	Results (B/C)	% methyalation	Results (B/C)	% methyalation	average	stdeva	95% ci	p value		Sample	Results (B/C)	% methyalation	Results (B/C)	% methyalation	Results (B/C)	% methyalation	Results (B/C)	% methyalation	average	stdeva	95% ci
3	12501.5	49.2963	11877.9	37.4114	15446.9	41.1764	42.6281	6.074	6.87338	0.44813		1	9834.58	64.4703	8321.63	62.1716	6085.76	17.4101	14532.3	38.9889	45.7602	22.1282	21.6857		Groups	Sample size	Sum	Mean	Variance
	12154.5		7099.84		10812.8								17845.3		13676.7		1282.89		9286.82
4	12345.9	54.4846	12185.2	39.4848	15256.8	40.918	44.9625	8.27748	9.36685	0.35174		2	14197.4	54.0779	14069.4	47.8361	9381.88	22.6954	16987.5	43.1107	41.93	13.587	13.3152		1	4	183.041	45.7602	489.659
	14778.8		7950.56		10566.3								16718.9		12902.1		2754.38		12873.1
2	12201.3	59.1104	10345.7	40.7051	13544	47.1665	48.994	9.33773	10.5666	0.23768		6	8198.71	63.5391	10401.7	57.4249	4464.62	22.7988	16375.7	46.1425	47.4763	17.9606	17.6014		2	4	167.72	41.93	184.605
	17638.3		7102.15		12091.2								14287.6		14029.6		1318.48		14029.9
N	7907.35	50.4171	12969.8	30.3079	13491.1	39.223	39.9827	10.0761	11.4022			10	5560.28	73.8808	9661.53	64.2284	3858.62	15.6537	15995.1	48.418	50.5452	25.5194	25.009		6	4	189.905	47.4763	322.582
	8040.39		5640.35		8706.58								15727.8		17347.4		716.113		15014
												11	9100.81	62.1725	11929.3	56.094	7121.81	29.1599	16132.9	47.519	48.7363	14.3688	14.0814		10	4	202.181	50.5452	651.241
		3	4	2	n								14957.9		15240.8		2931.55		14607.5
		49.2963	54.4846	59.1104	50.4171							11	11295	21.6261	14205.2	38.1316	9150.3	29.8808	16689.9	46.9686	34.1518	10.8819	10.6642		11	4	194.945	48.7363	206.461
		37.4114	39.4848	40.7051	30.3079								3116.68		8755.16		3899.33		14781.8
		41.1764	40.918	47.1665	39.223							19	8660.42	63.7011	12340.7	60.0535	9002.59	18.4041	17629.6	45.8913	47.0125	20.5611	20.1499		16	4	136.607	34.1517	118.415
													15198.2		18552.3		2030.55		14952.3
												N	12715.9	42.9047	16230.3	46.1284	10235.9	48.6039	18234	48.1338	46.4427	2.59147	2.53964		19	4	188.05	47.0125	422.758
	Analysis of Variance (One-Way)												9555.42		13897.4		9679.81		16921.9
	Summary																								N	4	185.771	46.4427	6.71573
													1	2	6	10	11	16	19	N					ANOVA
	Groups	Sample size	Sum	Mean	Variance								64.4703	54.0779	63.5391	73.8808	62.1725	21.6261	63.7011	42.9047
													62.1716	47.8361	57.4249	64.2284	56.094	38.1316	60.0535	46.1284		45.7602	21.6857		Source of Variation	SS	df	MS	F	p-level	F crit
	3	3	127.884	42.6281	36.8935								17.4101	22.6954	22.7988	15.6537	29.1599	29.8808	18.4041	48.6039		41.93	13.3152
													38.9889	43.1107	46.1425	48.418	47.519	46.9686	45.8913	48.1338		47.4763	17.6014		Between Groups	736.53	7	105.219	0.35037	0.92177	2.42263
	4	3	134.887	44.9625	68.5167																	50.5452	25.009
																						48.7363	14.0814		Within Groups	7207.31	24	300.305
	2	3	146.982	48.994	87.1932																	34.1518	10.6642		Total	7943.85	31
																						47.0125	20.1499
	n	3	119.948	39.9827	101.528																	46.4427	2.53964
	ANOVA
	Source of Variation	SS	df	MS	F	p-level	F crit
	Between Groups	131.421	3	43.8069	0.59575	0.63531	4.06618
	Within Groups	588.264	8	73.5329
	Total	719.684	11
	Compare Means						Compare Means						Compare Means
	Descriptive Statistics						Descriptive Statistics						Descriptive Statistics
	VAR	Sample size	Mean	Standard Deviation	Variance		VAR	Sample size	Mean	Standard Deviation	Variance		VAR	Sample size	Mean	Standard Deviation	Variance
	50.4171	2	34.7654	6.30394	39.7396		50.4171	2	34.7654	6.30394	39.7396		50.4171	2	34.7654	6.30394	39.7396
	59.1104	2	43.9358	4.56887	20.8746		49.2963	2	39.2939	2.66228	7.08775		54.4846	2	40.2014	1.01342	1.02702
	t-test assuming equal variances (homoscedastic)						t-test assuming equal variances (homoscedastic)						t-test assuming equal variances (homoscedastic)
	Degrees of Freedom	2					Degrees of Freedom	2					Degrees of Freedom	2
	Hypothesized Mean Difference	0					Hypothesized Mean Difference	0					Hypothesized Mean Difference	0
	Pooled Variance	30.3071					Pooled Variance	23.4137					Pooled Variance	20.3833
	Test Statistics	1.66577					Test Statistics	0.93587					Test Statistics	1.20404
	Two-tailed distribution						Two-tailed distribution						Two-tailed distribution
	p-level	0.23768	Critical Value (5%)	4.30265			p-level	0.44813	Critical Value (5%)	4.30265			p-level	0.35174	Critical Value (5%)	4.30265
	One-tailed distribution						One-tailed distribution						One-tailed distribution
	p-level	0.11884	Critical Value (5%)	2.91999			p-level	0.22407	Critical Value (5%)	2.91999			p-level	0.17587	Critical Value (5%)	2.91999
	G-criterion						G-criterion						G-criterion
	Test Statistics	1.19278	Critical Value (5%)	2.322			Test Statistics	0.71426	Critical Value (5%)	2.322			Test Statistics	1.0506	Critical Value (5%)	2.322
	p-level	0.07555					p-level	0.08637					p-level	0.07877
	Pagurova criterion						Pagurova criterion						Pagurova criterion
	Ratio of variances parameter	0.65562					Ratio of variances parameter	0.84864					Ratio of variances parameter	0.97481
	Test Statistics	1.66577	Critical Value (5%)	0.07357			Test Statistics	0.93587	Critical Value (5%)	0.0796			Test Statistics	1.20404	Critical Value (5%)	0.07939
	p-level	0.71433					p-level	0.4727					p-level	0.55316

[truncated: 15 more sheets: H19, ECR18, Zim3 DMR, Zim2 DMR, H19 ECR1, H19 ECR2, Igf2 DMR, E154, Cobl-PRO, Apeg3 PRO, Zim1-PRO, H19-PRO, Ddc-PRO, Grb10-PRO, graphs]
